# Supplementary material for: Outbreak of Imported Seventh Pandemic Vibrio cholerae O1 El Tor, Algeria, 2018
Source: Emerg Infect Dis. 2022 Jun;28(6):1241–5. doi: 10.3201/eid2806.212451 (PMC9155889; doi:10.3201/eid2806.212451)
Supplement: Appendix 1 — Additional phenotype and genomic characteristics, antimicrobial resistance elements, and accession numbers of Vibrio cholerae O1 biotype El Tor isolates, Algeria, 2018. [file 21-2451-Techapp-s1.xlsx]

## Sheet: Appendix 1 Table 1
Article DOI: https://doi.org/10.3201/eid2806.212451
Outbreak of Imported Seventh Pandemic Vibrio cholerae O1 Sublineages, Algeria, 2018
Appendix 1
Appendix 1 Table 1. Metadata and phenotypic data for the 29 Vibrio cholerae O1 isolates from Algeria, 2018
Isolate name	Isolation year	Day Month	Locality	Source	Serotype	Serogroup	Antimicrobial resistance phenotype	CIP MIC (mg/L)
CNRVC070108	1980		Chlef	Human	Ogawa	O1	STR, SSS, TMP, SXT, POL	0.002
CNRVC070110	1980		Alger	Human	Ogawa	O1	AMP, STR, SSS, (CHL), POL	0.002
CNRVC070112	1981		Ksar-Boukari	Human	Ogawa	O1	AMP, STR, SSS, TMP, SXT, CHL, POL	0.002
CNRVC070113	1981		Alger	Human	Ogawa	O1	AMP, STR, SSS, TMP, SXT, CHL, POL	0.002
02/92	1992		Tiaret	Human	Ogawa	O1	POL
06/92	1992		Djelfa	Human	Ogawa	O1	POL	0.002
21/92	1992		Tiaret	Human	Ogawa	O1	POL	0.002
CNRVC070123	1997		Tiaret	Human	Ogawa	O1	STR, SSS, TMP, SXT, CHL, FUR, POL	0.002
CNRVC070162	1997		Tiaret	Human	Ogawa	O1	STR, SSS, TMP, SXT, (CHL), FUR, POL	0.002			1
11/18	2018	21 August	Tipaza	Water from a jerrycan	Ogawa	O1	STR, SSS, TMP, SXT, (CHL), (FUR), NAL
1491/18	2018	25 September	Blida	Human	Ogawa	O1	STR, SSS, TMP, SXT, (CHL), (FUR), NAL
1523/18	2018	27 September	Alger	Human	Ogawa	O1	STR, SSS, TMP, SXT, (CHL), (FUR), NAL
468/18	2018	14 August	Blida	Human	Ogawa	O1	STR, SSS, TMP, SXT, (CHL), (FUR), NAL	0.25
473/18	2018	14 August	Bouira	Human	Ogawa	O1	STR, SSS, TMP, SXT, (CHL), (FUR), NAL	0.25
475/18	2018	14 August	Bouira	Human	Ogawa	O1	STR, SSS, TMP, SXT, (CHL), (FUR), NAL
483/18	2018	16 August	Bouira	Human	Ogawa	O1	STR, SSS, TMP, SXT, (CHL), (FUR), NAL
508/18	2018	17 August	Tipaza	Human	Ogawa	O1	STR, SSS, TMP, SXT, (CHL), (FUR), NAL	0.25
524/18	2018	19 August	Tipaza	Human	Ogawa	O1	STR, SSS, TMP, SXT, (CHL), (FUR), NAL
54/18	2018	16 August	Blida	Wastewater (Oued Beni Azza)	Ogawa	O1	STR, SSS, TMP, SXT, (CHL), (FUR), NAL
55/18	2018	04 September	Aïn Defla	Human	Ogawa	O1	STR, SSS, TMP, SXT, (CHL), (FUR), NAL	0.25
56/18	2018	05 September	Oran	Human	Ogawa	O1	STR, SSS, TMP, SXT, (CHL), (FUR), NAL	0.25
571/18	2018	19 August	Alger	Human	Ogawa	O1	STR, SSS, TMP, SXT, (CHL), (FUR), NAL
592/18	2018	20 August	Tipaza	Human	Ogawa	O1	STR, SSS, TMP, SXT, (CHL), (FUR), NAL
66/18	2018	06 September	Oran	Human	Ogawa	O1	STR, SSS, TMP, SXT, (CHL), (FUR), NAL
70/18	2018	10 September	Oran	Human	Ogawa	O1	STR, SSS, TMP, SXT, (CHL), (FUR), NAL
74/18	2018	25 September	Blida	Wastewater	Ogawa	O1	STR, SSS, TMP, SXT, (CHL), (FUR), NAL
962/18	2018	23 August	Aïn Defla	Human	Ogawa	O1	STR, SSS, TMP, SXT, (CHL), (FUR), NAL
973/18	2018	24 August	Aïn Defla	Human	Ogawa	O1	STR, SSS, TMP, SXT, (CHL), (FUR), NAL
1324/18	2018	04 September	Alger	Human	Ogawa	O1	STR, SSS, TMP, SXT, (CHL), (FUR), NAL	0.25
DD, disk diffusion; MIC, minimum inhibitory concentration; abbreviations for antimicrobial agents defined in the antimicrobial susceptibility testing section;
parentheses around the antimicrobial agent abbreviation indicate intermediate resistance; AMP, ampicillin; STR, streptomycin; SSS, sulfonamides; TMP, trimethoprim (or vibriostatic compound O/129);
SXT, trimethoprim-sulfamethoxazole; CHL, chloramphenicol; FUR, nitrofurantoin; NAL, nalidixic acid; CIP, ciprofloxacin; POL, polymyxins (either colistin or polymyxin B)

## Sheet: Appendix 1 Table 2
Article DOI: https://doi.org/10.3201/eid2806.212451
Outbreak of Imported Seventh Pandemic Vibrio cholerae O1 Sublineages, Algeria, 2018
Appendix 1
Appendix 1 Table 2. Genomic characteristics of the 29 Vibrio cholerae O1 isolates from Algeria, 2018
Isolate name	MLST	Genomic wave	Transmission event	ctxB	VSP-II	tcpA in silico	wbeT
CNRVC070108	ST69	1	AFR1	ctxB3	VSP-II	Wild type (N16961)	Wild type
CNRVC070110	ST69	1	AFR1	ctxB3	VSP-II	Wild type (N16961)	Wild type
CNRVC070112	ST69	1	AFR1	ctxB3	VSP-II	Wild type (N16961)	Wild type
CNRVC070113	ST69	1	AFR1	ctxB3	VSP-II	Wild type (N16961)	Wild type
02/92	ST69	2	AFR7	ctxB3	VSP-II	Wild type (N16961)	Wild type
06/92	ST69	2	AFR7	ctxB3	VSP-II	Wild type (N16961)	Wild type
21/92	ST69	2	AFR7	ctxB3	/	/	Wild type
CNRVC070123	ST69	3	AFR9	ctxB1	VSP-II (VC_0495::ISVch4)	Wild type (N16961)	Wild type
CNRVC070162	ST69	3	AFR9	ctxB1	VSP-II (VC_0495::ISVch4)	Wild type (N16961)	Wild type
11/18	ST69	3	AFR14	ctxB7	VSP-II (Del VC_0495-VC_0512::ISVch4)	A266G	Wild type
1491/18	ST69	3	AFR14	ctxB7	VSP-II (Del VC_0495-VC_0512::ISVch4)	A266G	Wild type
1523/18	ST69	3	AFR14	ctxB7	VSP-II (Del VC_0495-VC_0512::ISVch4)	A266G	Wild type
468/18	ST69	3	AFR14	ctxB7	VSP-II (Del VC_0495-VC_0512::ISVch4)	A266G	Wild type
473/18	ST69	3	AFR14	ctxB7	VSP-II (Del VC_0495-VC_0512::ISVch4)	A266G	Wild type
475/18	ST69	3	AFR14	ctxB7	VSP-II (Del VC_0495-VC_0512::ISVch4)	A266G	Wild type
483/18	ST69	3	AFR14	ctxB7	VSP-II (Del VC_0495-VC_0512::ISVch4)	A266G	Wild type
508/18	ST69	3	AFR14	ctxB7	VSP-II (Del VC_0495-VC_0512::ISVch4)	A266G	Wild type
524/18	ST69	3	AFR14	ctxB7	VSP-II (Del VC_0495-VC_0512::ISVch4)	A266G	Wild type
54/18	ST69	3	AFR14	ctxB7	VSP-II (Del VC_0495-VC_0512::ISVch4)	A266G	Wild type
55/18	ST69	3	AFR14	ctxB7	VSP-II (Del VC_0495-VC_0512::ISVch4)	A266G	Wild type
56/18	ST69	3	AFR14	/	VSP-II (Del VC_0495-VC_0512::ISVch4)	A266G	Wild type
571/18	ST69	3	AFR14	ctxB7	VSP-II (Del VC_0495-VC_0512::ISVch4)	A266G	Wild type
592/18	ST69	3	AFR14	ctxB7	VSP-II (Del VC_0495-VC_0512::ISVch4)	A266G	Wild type
66/18	ST69	3	AFR14	ctxB7	VSP-II (Del VC_0495-VC_0512::ISVch4)	A266G	Wild type
70/18	ST69	3	AFR14	ctxB7	VSP-II (Del VC_0495-VC_0512::ISVch4)	A266G	Wild type
74/18	ST69	3	AFR14	ctxB7	VSP-II (Del VC_0495-VC_0512::ISVch4)	A266G	Wild type
962/18	ST69	3	AFR14	ctxB7	VSP-II (Del VC_0495-VC_0512::ISVch4)	A266G	Wild type
973/18	ST69	3	AFR14	ctxB7	VSP-II (Del VC_0495-VC_0512::ISVch4)	A266G	Wild type
1324/18	ST69	3	AFR14	ctxB7	VSP-II (Del VC_0495-VC_0512::ISVch4)	/	Wild type
/, not detected.

## Sheet: Appendix 1 Table 3
Article DOI: https://doi.org/10.3201/eid2806.212451
Outbreak of Imported Seventh Pandemic Vibrio cholerae O1 Sublineages, Algeria, 2018
Appendix 1
Appendix 1 Table 3. Antimicrobial resistance elements and genes found in the 29 Vibrio cholerae O1 isolates from Algeria, 2018
Isolate name	Plasmid	SXT/R391	blaTEM	strA/strB	aadA11	aadA1	Others	floR	sul1	sul2	dfrA1	dfrB1	gyrA	parC	VCA0637	VCA0715	VC1320
CNRVC070108	/	/	/	/	/	aadA1	/	/	sul1	/	dfrA1	/	Wild type	Wild type	Wild type	Wild type	Wild type
CNRVC070110	IncA/C2	/	blaTEM-1D	/	aadA11	aadA1	aac(3)-Ia	floR	sul1	sul2	/	dfrB1	Wild type	Wild type	Wild type	Wild type	Wild type
CNRVC070112	IncA/C2	/	blaTEM-1D	/	aadA11	aadA1	aac(3)-Ia	floR	sul1	sul2	/	dfrB1	Wild type	Wild type	Wild type	Wild type	Wild type
CNRVC070113	IncA/C2	/	blaTEM-1D	/	aadA11	aadA1	aac(3)-Ia	floR	sul1	sul2	/	dfrB1	Wild type	Wild type	Wild type	Wild type	Wild type
02/92	/	/	/	/	/	/	/	/	/	/	/	/	Wild type	Wild type	Wild type	Wild type	Wild type
06/92	/	/	/	/	/	/	/	/	/	/	/	/	Wild type	Wild type	Wild type	Wild type	Wild type
21/92	/	/	/	/	/	/	/	/	/	/	/	/	Wild type	Wild type	Wild type	Wild type	Wild type
CNRVC070123	/	ICEVchInd5	/	strA/strB	/	/	/	floR	/	sul2	dfrA1	/	Wild type	Wild type	C13T (Q5STOP)	C505T (R169C)	Wild type
CNRVC070162	/	ICEVchInd5	/	strA/strB	/	/	/	floR	/	sul2	dfrA1	/	Wild type	Wild type	C13T (Q5STOP)	C505T (R169C)	Wild type
11/18	/	ICEVchInd5	/	strA/strB	/	/	/	floR	/	sul2	dfrA1	/	S83I	S85L	C13T (Q5STOP)	C505T (R169C)	G265A (D89N)
1491/18	/	ICEVchInd5	/	strA/strB	/	/	/	floR	/	sul2	dfrA1	/	S83I	S85L	C13T (Q5STOP)	C505T (R169C)	G265A (D89N)
1523/18	/	ICEVchInd5	/	strA/strB	/	/	/	floR	/	sul2	dfrA1	/	S83I	S85L	C13T (Q5STOP)	C505T (R169C)	G265A (D89N)
468/18	/	ICEVchInd5	/	strA/strB	/	/	/	floR	/	sul2	dfrA1	/	S83I	S85L	C13T (Q5STOP)	C505T (R169C)	G265A (D89N)
473/18	/	ICEVchInd5	/	strA/strB	/	/	/	floR	/	sul2	dfrA1	/	S83I	S85L	C13T (Q5STOP)	C505T (R169C)	G265A (D89N)
475/18	/	ICEVchInd5	/	strA/strB	/	/	/	floR	/	sul2	dfrA1	/	S83I	S85L	C13T (Q5STOP)	C505T (R169C)	G265A (D89N)
483/18	/	ICEVchInd5	/	strA/strB	/	/	/	floR	/	sul2	dfrA1	/	S83I	S85L	C13T (Q5STOP)	C505T (R169C)	G265A (D89N)
508/18	/	ICEVchInd5	/	strA/strB	/	/	/	floR	/	sul2	dfrA1	/	S83I	S85L	C13T (Q5STOP)	C505T (R169C)	G265A (D89N)
524/18	/	ICEVchInd5	/	strA/strB	/	/	/	floR	/	sul2	dfrA1	/	S83I	S85L	C13T (Q5STOP)	C505T (R169C)	G265A (D89N)
54/18	/	ICEVchInd5	/	strA/strB	/	/	/	floR	/	sul2	dfrA1	/	S83I	S85L	C13T (Q5STOP)	C505T (R169C)	G265A (D89N)
55/18	/	ICEVchInd5	/	strA/strB	/	/	/	floR	/	sul2	dfrA1	/	S83I	S85L	C13T (Q5STOP)	C505T (R169C)	G265A (D89N)
56/18	/	ICEVchInd5	/	strA/strB	/	/	/	floR	/	sul2	dfrA1	/	S83I	S85L	C13T (Q5STOP)	C505T (R169C)	G265A (D89N)
571/18	/	ICEVchInd5	/	strA/strB	/	/	/	floR	/	sul2	dfrA1	/	S83I	S85L	C13T (Q5STOP)	C505T (R169C)	G265A (D89N)
592/18	/	ICEVchInd5	/	strA/strB	/	/	/	floR	/	sul2	dfrA1	/	S83I	S85L	C13T (Q5STOP)	C505T (R169C)	G265A (D89N)
66/18	/	ICEVchInd5	/	strA/strB	/	/	/	floR	/	sul2	dfrA1	/	S83I	S85L	C13T (Q5STOP)	C505T (R169C)	G265A (D89N)
70/18	/	ICEVchInd5	/	strA/strB	/	/	/	floR	/	sul2	dfrA1	/	S83I	S85L	C13T (Q5STOP)	C505T (R169C)	G265A (D89N)
74/18	/	ICEVchInd5	/	strA/strB	/	/	/	floR	/	sul2	dfrA1	/	S83I	S85L	C13T (Q5STOP)	C505T (R169C)	G265A (D89N)
962/18	/	ICEVchInd5	/	strA/strB	/	/	/	floR	/	sul2	dfrA1	/	S83I	S85L	C13T (Q5STOP)	C505T (R169C)	G265A (D89N)
973/18	/	ICEVchInd5	/	strA/strB	/	/	/	floR	/	sul2	dfrA1	/	S83I	S85L	C13T (Q5STOP)	C505T (R169C)	G265A (D89N)
1324/18	/	ICEVchInd5	/	strA/strB	/	/	/	floR	/	sul2	dfrA1	/	S83I	S85L	C13T (Q5STOP)	C505T (R169C)	G265A (D89N)
/, not detected.

## Sheet: Appendix 1 Table 4
Article DOI: https://doi.org/10.3201/eid2806.212451
Outbreak of Imported Seventh Pandemic Vibrio cholerae O1 Sublineages, Algeria, 2018
Appendix 1
Appendix 1 Table 4. Accession numbers of the 1,285 seventh pandemic Vibrio cholerae 01 biotype El Tor genomes studied for comparison with outbreak strains, Algeria, 2018
Isolate name	Year	Country	Genome coverage (X)	Reference	EBI-ENA	GenBank
CNRVC150221	1991	Romania		Weill et al. Science 2017	ERR1879430
CNRVC940047	1991	Romania		Weill et al. Science 2017	ERR1879574
CNRVC150214	1981	Romania		Weill et al. Science 2017	ERR1879388
CNRVC150222	1987	Romania		Weill et al. Science 2017	ERR1879431
CNRVC150224	1990	Romania		Weill et al. Science 2017	ERR1879433
CNRVC150219	1994	Romania		Weill et al. Science 2017	ERR1879393
KNC231	2009	Kenya		Kiiru et al. Plos One 2013	ERR117600
CNRVC150131	1970	Ukraine		Weill et al. Science 2017	ERR1878613
CNRVC150244	1973	Italy		Weill et al. Science 2017	ERR1879541
CNRVC930030	1970	Slovakia		Weill et al. Science 2017	ERR1879560
CNRVC930079	1970	France		Weill et al. Science 2017	ERR1879569
CNRVC950250	1974	Italy		Weill et al. Science 2017	ERR1879585
CNRVC961017	1970	Slovakia		Weill et al. Science 2017	ERR1879631
CNRVC961018	1970	Slovakia		Weill et al. Science 2017	ERR1879632
KNC1709	2009	Kenya		Kiiru et al. Plos One 2013	ERR114418
CNRVC140134	1971	Portugal		Weill et al. Science 2017	ERR976505
CNRVC140135	1971	Portugal		Weill et al. Science 2017	ERR976506
CNRVC140136	1971	Portugal		Weill et al. Science 2017	ERR976507
CNRVC140137	1974	Portugal		Weill et al. Science 2017	ERR976508
CNRVC140139	1974	Portugal		Weill et al. Science 2017	ERR976510
RKI-ZBS2-CH8	1971	Spain		Weill et al. Science 2017	ERR1880796
THSTI_GP106bis	1975	Germany		Weill et al. Science 2017	ERR1880815
CNRVC930027	1966	Egypt		Weill et al. Science 2017	ERR976397
CNRVC930167	1974	Algeria		Weill et al. Science 2017	ERR976407
CNRVC930187	1982	Algeria		Weill et al. Science 2017	ERR976413
CNRVC950418	1974	Algeria		Weill et al. Science 2017	ERR976444
CNRVC150228	1973	Tunisia		Weill et al. Science 2017	ERR1879436
CNRVC150229	1981	Tunisia		Weill et al. Science 2017	ERR1879437
CNRVC930164	1983	Algeria		Weill et al. Science 2017	ERR976405
CNRVC930166	1975	Algeria		Weill et al. Science 2017	ERR976406
CNRVC930168	1982	Algeria		Weill et al. Science 2017	ERR976408
CNRVC950376	1974	Tunisia		Weill et al. Science 2017	ERR976441
CNRVC950431	1974	Morocco		Weill et al. Science 2017	ERR976445
CNRVC950466	1972	Morocco		Weill et al. Science 2017	ERR976446
CNRVC950468	1972	Morocco		Weill et al. Science 2017	ERR976447
CNRVC950476	1972	Morocco		Weill et al. Science 2017	ERR976448
CNRVC950487	1972	Morocco		Weill et al. Science 2017	ERR976449
CNRVC950498	1972	Morocco		Weill et al. Science 2017	ERR976450
CNRVC950558	1971	Tunisia		Weill et al. Science 2017	ERR976454
CNRVC950559	1971	Tunisia		Weill et al. Science 2017	ERR976455
CNRVC960949	1970	Libya		Weill et al. Science 2017	ERR976470
CNRVC960951	1970	Libya		Weill et al. Science 2017	ERR976471
CNRVC150217	1982	Ghana/Nigeria		Weill et al. Science 2017	ERR1879391
C8178	1992	Mozambique		Weill et al. Science 2017	ERR1877616
C8798	1992	Uganda		Weill et al. Science 2017	ERR1877619
C8799	1992	Uganda		Weill et al. Science 2017	ERR1877636
CNRVC150210	1988	Cote d'Ivoire		Weill et al. Science 2017	ERR1879384
CNRVC150227	1988	Cote d'Ivoire		Weill et al. Science 2017	ERR1879435
CNRVC150231	1988	Cote d'Ivoire		Weill et al. Science 2017	ERR1879535
CNRVC150245	1988	Cote d'Ivoire		Weill et al. Science 2017	ERR1879542
CNRVC900125	1990	Mozambique		Weill et al. Science 2017	ERR1879547
CNRVC920176	1989	Sao Tome		Weill et al. Science 2017	ERR1879552
CNRVC950340	1974	Senegal		Weill et al. Science 2017	ERR1879586
A177	1992	Colombia		Mutreja et al. Nature 2011	ERR018149
A155	1991	Mozambique		Mutreja et al. Nature 2011	ERR018150
A154	1991	Mozambique		Mutreja et al. Nature 2011	ERR018151
A152	1991	Mozambique		Mutreja et al. Nature 2011	ERR018152
A5	1989	Angola		Mutreja et al. Nature 2011	ERR025381
C6706-CDC	1991	Peru		Didelot et al. PLoS Genet 2015	ERR576973
863-CDC	1986	Mauritania		Didelot et al. PLoS Genet 2015	ERR576978
CNRVC900105	1990	Angola		Weill et al. Science 2017	ERR976391
CNRVC900117	1990	Malawi		Weill et al. Science 2017	ERR976392
CNRVC900123	1990	Malawi		Weill et al. Science 2017	ERR976393
CNRVC920170	1989	Malawi		Weill et al. Science 2017	ERR976394
CNRVC920194	1990	Angola		Weill et al. Science 2017	ERR976396
CNRVC930037	1970	Sierra Leone		Weill et al. Science 2017	ERR976398
CNRVC930042	1970	Cameroon		Weill et al. Science 2017	ERR976400
CNRVC930046	1971	Chad		Weill et al. Science 2017	ERR976401
CNRVC930075	1970	Mali		Weill et al. Science 2017	ERR976402
CNRVC930127	1970	Guinea		Weill et al. Science 2017	ERR976403
CNRVC930171	1984	Cote d'Ivoire		Weill et al. Science 2017	ERR976411
CNRVC950040	1972	Chad		Weill et al. Science 2017	ERR976415
CNRVC950087	1972	Chad		Weill et al. Science 2017	ERR976416
CNRVC950105	1974	Burkina Faso		Weill et al. Science 2017	ERR976418
CNRVC950106	1974	Burkina Faso		Weill et al. Science 2017	ERR976419
CNRVC950138	1970	Cameroon		Weill et al. Science 2017	ERR976420
CNRVC950140	1970	Cameroon		Weill et al. Science 2017	ERR976421
CNRVC950141	1970	Cameroon		Weill et al. Science 2017	ERR976422
CNRVC950142	1970	Cameroon		Weill et al. Science 2017	ERR976423
CNRVC950143	1970	Cameroon		Weill et al. Science 2017	ERR976424
CNRVC950182	1973	Cote d'Ivoire		Weill et al. Science 2017	ERR976425
CNRVC950189	1973	Cote d'Ivoire		Weill et al. Science 2017	ERR976426
CNRVC950191	1973	Cote d'Ivoire		Weill et al. Science 2017	ERR976427
CNRVC950203	1970	Cote d'Ivoire		Weill et al. Science 2017	ERR976428
CNRVC950223	1971	Ghana		Weill et al. Science 2017	ERR976429
CNRVC950224	1971	Ghana		Weill et al. Science 2017	ERR976430
CNRVC950235	1970	Nigeria		Weill et al. Science 2017	ERR976431
CNRVC950238	1970	Nigeria		Weill et al. Science 2017	ERR976432
CNRVC950253	1973	Senegal		Weill et al. Science 2017	ERR976433
CNRVC950326	1974	Senegal		Weill et al. Science 2017	ERR976434
CNRVC950343	1972	Senegal		Weill et al. Science 2017	ERR976435
CNRVC950345	1971	Senegal		Weill et al. Science 2017	ERR976436
CNRVC950358	1974	Chad		Weill et al. Science 2017	ERR976437
CNRVC950360	1974	Chad		Weill et al. Science 2017	ERR976438
CNRVC950364	1972	Chad		Weill et al. Science 2017	ERR976439
CNRVC950366	1974	Chad		Weill et al. Science 2017	ERR976440
CNRVC950396	1974	Burkina Faso		Weill et al. Science 2017	ERR976442
CNRVC950405	1974	Burkina Faso		Weill et al. Science 2017	ERR976443
CNRVC950535	1975	Comoros		Weill et al. Science 2017	ERR976451
CNRVC950540	1975	Comoros		Weill et al. Science 2017	ERR976452
CNRVC950543	1975	Comoros		Weill et al. Science 2017	ERR976453
CNRVC950568	1970	Angola		Weill et al. Science 2017	ERR976456
CNRVC950569	1970	Angola		Weill et al. Science 2017	ERR976457
CNRVC960552	1970	Cote d'Ivoire		Weill et al. Science 2017	ERR976458
CNRVC960575	1970	Benin		Weill et al. Science 2017	ERR976459
CNRVC960579	1970	Benin		Weill et al. Science 2017	ERR976460
CNRVC960623	1970	Ghana		Weill et al. Science 2017	ERR976464
CNRVC960627	1970	Ghana		Weill et al. Science 2017	ERR976465
CNRVC960629	1970	Guinea		Weill et al. Science 2017	ERR976466
CNRVC960635	1970	Guinea		Weill et al. Science 2017	ERR976467
CNRVC960928	1970	Liberia		Weill et al. Science 2017	ERR976468
CNRVC960946	1970	Liberia		Weill et al. Science 2017	ERR976469
CNRVC960952	1970	Mali		Weill et al. Science 2017	ERR976472
CNRVC960959	1970	Niger		Weill et al. Science 2017	ERR976473
CNRVC960971	1970	Niger		Weill et al. Science 2017	ERR976474
CNRVC961014	1970	Sierra Leone		Weill et al. Science 2017	ERR976475
CNRVC980040	1984	Burkina Faso		Weill et al. Science 2017	ERR976479
CNRVC980041	1984	Mali		Weill et al. Science 2017	ERR976480
CNRVC980043	1985	Mali		Weill et al. Science 2017	ERR976481
CNRVC980046	1985	Benin		Weill et al. Science 2017	ERR976483
CNRVC980048	1984	Burkina Faso		Weill et al. Science 2017	ERR976485
CNRVC980049	1984	Burkina Faso		Weill et al. Science 2017	ERR976486
CNRVC140127	1988	Angola		Weill et al. Science 2017	ERR976498
CNRVC140128	1988	Angola		Weill et al. Science 2017	ERR976499
CNRVC140129	1988	Angola		Weill et al. Science 2017	ERR976500
CNRVC140130	1988	Angola		Weill et al. Science 2017	ERR976501
CNRVC140131	1988	Angola		Weill et al. Science 2017	ERR976502
CNRVC140132	1988	Angola		Weill et al. Science 2017	ERR976503
CNRVC140140	1988	Cote d'Ivoire		Weill et al. Science 2017	ERR976511
CNRVC140141	1988	Cote d'Ivoire		Weill et al. Science 2017	ERR976512
CNRVC920027	1992	Angola		Weill et al. Science 2017	ERR976522
CNRVC920049	1992	Malawi		Weill et al. Science 2017	ERR976523
CNRVC940011	1994	Angola		Weill et al. Science 2017	ERR976532
CNRVC940012	1994	Angola		Weill et al. Science 2017	ERR976533
CNRVC950002	1995	Angola		Weill et al. Science 2017	ERR998664
CNRVC950007	1995	Angola		Weill et al. Science 2017	ERR998665
F4170	1997	Nigeria		Weill et al. Science 2017	ERR1879657
NICD_69147	1980	Republic of South Africa		Weill et al. Science 2017	ERR1880786
NICD_69173	1980	Republic of South Africa		Weill et al. Science 2017	ERR1880791
NICD_69175	1980	Republic of South Africa		Weill et al. Science 2017	ERR1880792
RKI-ZBS2-CH19	1972	Angola		Weill et al. Science 2017	ERR1880793
SaoTome21	1989	Sao Tome		Weill et al. Science 2017	ERR1880798
CNRVC980356	1998	Sudan		Weill et al. Science 2017	ERR976571
CNRVC980384	1998	Sudan		Weill et al. Science 2017	ERR976575
218_02	2003	Zambia		Weill et al. Science 2017	ERR164766
259_01	2004	Zambia		Weill et al. Science 2017	ERR164773
329_01	2004	Zambia		Weill et al. Science 2017	ERR164768
336_01	2004	Zambia		Weill et al. Science 2017	ERR164776
Tanz_100_1	2015	Tanzania		Kachwamba et al. BMC Infect Dis 2017	ERS2318718
Tanz_20	2015	Tanzania		Kachwamba et al. BMC Infect Dis 2017	ERS2318689
Tanz_56	2012	Tanzania		Kachwamba et al. BMC Infect Dis 2017	ERS2318703
Tanz_58	2011	Tanzania		Kachwamba et al. BMC Infect Dis 2017	ERS2318704
Tanz_60	2012	Tanzania		Kachwamba et al. BMC Infect Dis 2017	ERS2318705
Tanz_65	2015	Tanzania		Kachwamba et al. BMC Infect Dis 2017	ERS2318708
Tanz_78	2015	Tanzania		Kachwamba et al. BMC Infect Dis 2017	ERS2318712
CNRVC170312	2017	Democratic Republic of the Congo		Hounmanou et al. Submitted	ERR6614191
CNRVC180010	2018	Democratic Republic of the Congo		Hounmanou et al. Submitted	ERR6614196
CNRVC180042	2018	Democratic Republic of the Congo		Hounmanou et al. Submitted	ERR6614562
CNRVC170307	2017	Democratic Republic of the Congo		Hounmanou et al. Submitted	ERR6614164
CNRVC170309	2017	Democratic Republic of the Congo		Hounmanou et al. Submitted	ERR6614166
622	2009	Democratic Republic of the Congo		Weill et al. Science 2017	ERR386629
L201	2012	Democratic Republic of the Congo		Weill et al. Science 2017	ERR386647
L273	2012	Zambia		Weill et al. Science 2017	ERR386656
L268	2012	Zambia		Weill et al. Science 2017	ERR386661
L254	2012	Zambia		Weill et al. Science 2017	ERR386663
217	2009	Democratic Republic of the Congo		Weill et al. Science 2017	ERR386672
2	2009	Democratic Republic of the Congo		Weill et al. Science 2017	ERR386683
L174	2012	Democratic Republic of the Congo		Weill et al. Science 2017	ERR386688
3	2009	Democratic Republic of the Congo		Weill et al. Science 2017	ERR386690
L198	2012	Democratic Republic of the Congo		Weill et al. Science 2017	ERR386695
726	2009	Democratic Republic of the Congo		Weill et al. Science 2017	ERR386698
L204	2012	Democratic Republic of the Congo		Weill et al. Science 2017	ERR386711
L193	2012	Democratic Republic of the Congo		Weill et al. Science 2017	ERR386712
L1	2009	Democratic Republic of the Congo		Weill et al. Science 2017	ERR572514
L78	2009	Democratic Republic of the Congo		Weill et al. Science 2017	ERR572538
L184	2012	Democratic Republic of the Congo		Weill et al. Science 2017	ERR572548
L363	2013	Democratic Republic of the Congo		Weill et al. Science 2017	ERR572559
L372	2013	Democratic Republic of the Congo		Weill et al. Science 2017	ERR572563
L283	2008	Democratic Republic of the Congo		Weill et al. Science 2017	ERR572756
L284	2008	Democratic Republic of the Congo		Weill et al. Science 2017	ERR572757
L300	2011	Democratic Republic of the Congo		Weill et al. Science 2017	ERR572772
L310	2011	Democratic Republic of the Congo		Weill et al. Science 2017	ERR572781
L339	2012	Democratic Republic of the Congo		Weill et al. Science 2017	ERR572807
L342	2001	Democratic Republic of the Congo		Weill et al. Science 2017	ERR572810
L354	2011	Democratic Republic of the Congo		Weill et al. Science 2017	ERR572821
L377	2013	Democratic Republic of the Congo		Weill et al. Science 2017	ERR572836
L384	2013	Democratic Republic of the Congo		Weill et al. Science 2017	ERR572837
VE1	2010	Kenya		Kiiru et al. Plos One 2013	ERR037738
VE2	2010	Kenya		Kiiru et al. Plos One 2013	ERR037739
VE3	2010	Kenya		Kiiru et al. Plos One 2013	ERR037741
204_12	2003	Zambia		Weill et al. Science 2017	ERR044795
169_12	2003	Zambia		Weill et al. Science 2017	ERR164765
CNRVC000043	2000	Uganda		Weill et al. Science 2017	ERR1877638
CNRVC000044	2000	Uganda		Weill et al. Science 2017	ERR1877639
CNRVC000085	2000	Comoros		Weill et al. Science 2017	ERR1877640
CNRVC000209	2000	Rwanda		Weill et al. Science 2017	ERR1877641
CNRVC000212	2000	Rwanda		Weill et al. Science 2017	ERR1877642
CNRVC010008	2001	Comoros		Weill et al. Science 2017	ERR1877644
CNRVC010045	2001	Comoros		Weill et al. Science 2017	ERR1877648
CNRVC010051	2000	Madagascar		Weill et al. Science 2017	ERR1877939
CNRVC010055	2001	Madagascar		Weill et al. Science 2017	ERR1877940
CNRVC010061	2001	Burundi		Weill et al. Science 2017	ERR1877941
CNRVC010062	2001	Burundi		Weill et al. Science 2017	ERR1877942
CNRVC010243	2001	Democratic Republic of the Congo		Weill et al. Science 2017	ERR1877951
CNRVC010254	2001	Democratic Republic of the Congo		Weill et al. Science 2017	ERR1877952
CNRVC020003	2002	Comoros		Weill et al. Science 2017	ERR1877953
CNRVC020284	2002	Democratic Republic of the Congo		Weill et al. Science 2017	ERR1877955
CNRVC030032	2003	Democratic Republic of the Congo		Weill et al. Science 2017	ERR1878090
CNRVC030293	2003	Democratic Republic of the Congo		Weill et al. Science 2017	ERR1878093
CNRVC030469	2003	Democratic Republic of the Congo		Weill et al. Science 2017	ERR1878097
CNRVC030519	2002	Democratic Republic of the Congo		Weill et al. Science 2017	ERR1878101
CNRVC030593	2003	Comoros		Weill et al. Science 2017	ERR1878103
CNRVC030594	2003	Comoros		Weill et al. Science 2017	ERR1878104
CNRVC040299	2004	Democratic Republic of the Congo		Weill et al. Science 2017	ERR1878116
CNRVC050077	2005	Democratic Republic of the Congo		Weill et al. Science 2017	ERR1878132
CNRVC050284	2005	Democratic Republic of the Congo		Weill et al. Science 2017	ERR1878136
CNRVC060003	2006	Democratic Republic of the Congo		Weill et al. Science 2017	ERR1878148
CNRVC060119	2006	Kenya		Weill et al. Science 2017	ERR1878153
CNRVC060120	2006	Kenya		Weill et al. Science 2017	ERR1878154
CNRVC060153	2006	Democratic Republic of the Congo		Weill et al. Science 2017	ERR1878155
CNRVC070020	2007	Djibouti		Weill et al. Science 2017	ERR1878551
CNRVC070045	2007	Democratic Republic of the Congo		Weill et al. Science 2017	ERR1878552
CNRVC070066	2007	South Sudan		Weill et al. Science 2017	ERR1878553
CNRVC070067	2007	South Sudan		Weill et al. Science 2017	ERR1878554
CNRVC070530	2007	Democratic Republic of the Congo		Weill et al. Science 2017	ERR1878564
CNRVC080133	2008	Democratic Republic of the Congo		Weill et al. Science 2017	ERR1878567
CNRVC080370	2008	Democratic Republic of the Congo		Weill et al. Science 2017	ERR1878568
CNRVC080383	2008	South Sudan		Weill et al. Science 2017	ERR1878569
CNRVC100057	2010	Zambia		Weill et al. Science 2017	ERR1878581
CNRVC100062	2010	Zambia		Weill et al. Science 2017	ERR1878582
CNRVC110266	2011	Central African Republic		Weill et al. Science 2017	ERR1878602
CNRVC110272	2011	Central African Republic		Weill et al. Science 2017	ERR1878603
CNRVC140012	2014	Democratic Republic of the Congo		Weill et al. Science 2017	ERR1878607
CNRVC140013	2014	Democratic Republic of the Congo		Weill et al. Science 2017	ERR1878608
CNRVC140054	2014	South Sudan		Weill et al. Nature 2019	ERR2265591
CNRVC140069	2014	South Sudan		Weill et al. Nature 2019	ERR2265645
CNRVC140072	2014	South Sudan		Weill et al. Nature 2019	ERR2265646
CNRVC140077	2014	South Sudan		Weill et al. Nature 2019	ERR2265647
CNRVC140079	2014	South Sudan		Weill et al. Nature 2019	ERR2265648
CNRVC150056	2015	Democratic Republic of the Congo		Weill et al. Nature 2019	ERR2265650
CNRVC150071	2015	Democratic Republic of the Congo		Weill et al. Nature 2019	ERR2265651
CNRVC150141	2015	South Sudan		Weill et al. Nature 2019	ERR2265653
CNRVC150165	2015	South Sudan		Weill et al. Nature 2019	ERR2265654
CNRVC150212	1998	Tanzania		Weill et al. Science 2017	ERR1879386
CNRVC150240	1998	Kenya		Weill et al. Science 2017	ERR1879539
CNRVC150243	1998	Kenya		Weill et al. Science 2017	ERR1879540
CNRVC150256	2015	Democratic Republic of the Congo		Weill et al. Nature 2019	ERR2265661
CNRVC160461	2016	South Sudan		Weill et al. Nature 2019	ERR2265667
CNRVC160462	2016	South Sudan		Weill et al. Nature 2019	ERR2265668
CNRVC170159	2017	South Sudan		Weill et al. Nature 2019	ERR2265669
CNRVC170160	2017	South Sudan		Weill et al. Nature 2019	ERR2265670
CNRVC170161	2017	South Sudan		Weill et al. Nature 2019	ERR2265671
CNRVC170164	2017	South Sudan		Weill et al. Nature 2019	ERR2265672
CNRVC170165	2017	South Sudan		Weill et al. Nature 2019	ERR2265673
A483	2007	Djibouti		Mutreja et al. Nature 2011	ERR018172
A482	2007	Djibouti		Mutreja et al. Nature 2011	ERR018174
A481	2007	Djibouti		Mutreja et al. Nature 2011	ERR018175
6214	2007	Kenya		Mutreja et al. Nature 2011	ERR019287
6191	2005	Kenya		Mutreja et al. Nature 2011	ERR019288
6212	2007	Kenya		Mutreja et al. Nature 2011	ERR019289
6210	2007	Kenya		Mutreja et al. Nature 2011	ERR019290
6201	2007	Kenya		Mutreja et al. Nature 2011	ERR019291
6197	2007	Kenya		Mutreja et al. Nature 2011	ERR019292
6194	2007	Kenya		Mutreja et al. Nature 2011	ERR019295
6193	2005	Kenya		Mutreja et al. Nature 2011	ERR019296
6215	2005	Kenya		Mutreja et al. Nature 2011	ERR019297
4784	2009	Tanzania		Mutreja et al. Nature 2011	ERR025370
7682	2009	Kenya		Mutreja et al. Nature 2011	ERR028066
7684	2009	Kenya		Mutreja et al. Nature 2011	ERR028068
7687	2009	Kenya		Mutreja et al. Nature 2011	ERR028074
7686	2009	Kenya		Mutreja et al. Nature 2011	ERR028075
7685	2009	Kenya		Mutreja et al. Nature 2011	ERR028076
KNC8673	2009	Kenya		Kiiru et al. Plos One 2013	ERR114415
KNC8678	2009	Kenya		Kiiru et al. Plos One 2013	ERR114416
KNE3C	2010	Kenya		Kiiru et al. Plos One 2013	ERR117473
KNE134	2009	Kenya		Kiiru et al. Plos One 2013	ERR117480
KNE134B	2009	Kenya		Kiiru et al. Plos One 2013	ERR117482
KNE11B	2010	Kenya		Kiiru et al. Plos One 2013	ERR117484
KNE170	2010	Kenya		Kiiru et al. Plos One 2013	ERR117485
KNE3G	2010	Kenya		Kiiru et al. Plos One 2013	ERR117490
KNEXC	2009	Kenya		Kiiru et al. Plos One 2013	ERR117555
KNEXXH	2009	Kenya		Kiiru et al. Plos One 2013	ERR117556
KNE168	2010	Kenya		Kiiru et al. Plos One 2013	ERR117569
KNC145	2010	Kenya		Kiiru et al. Plos One 2013	ERR117571
KNC135	2009	Kenya		Kiiru et al. Plos One 2013	ERR117572
KNC151	2010	Kenya		Kiiru et al. Plos One 2013	ERR117573
KNC56	2010	Kenya		Kiiru et al. Plos One 2013	ERR117577
KNC8880	2010	Kenya		Kiiru et al. Plos One 2013	ERR117578
KNC133	2007	Kenya		Kiiru et al. Plos One 2013	ERR117579
KNC8889	2010	Kenya		Kiiru et al. Plos One 2013	ERR117581
KNC158	2010	Kenya		Kiiru et al. Plos One 2013	ERR117583
KNC11	2010	Kenya		Kiiru et al. Plos One 2013	ERR117586
KNC147	2010	Kenya		Kiiru et al. Plos One 2013	ERR117588
KNC161	2010	Kenya		Kiiru et al. Plos One 2013	ERR117590
KNC157	2009	Kenya		Kiiru et al. Plos One 2013	ERR117592
KNC1888	2007	Kenya		Kiiru et al. Plos One 2013	ERR117593
KNC156	2009	Kenya		Kiiru et al. Plos One 2013	ERR117594
KNC8885	2010	Kenya		Kiiru et al. Plos One 2013	ERR117595
KNC155	2010	Kenya		Kiiru et al. Plos One 2013	ERR117597
KNC8669	2010	Kenya		Kiiru et al. Plos One 2013	ERR117599
KNC206	2009	Kenya		Kiiru et al. Plos One 2013	ERR117604
KNC233	2009	Kenya		Kiiru et al. Plos One 2013	ERR117605
KNC8679	2008	Kenya		Kiiru et al. Plos One 2013	ERR117606
KNC1420	2009	Kenya		Kiiru et al. Plos One 2013	ERR117607
KNC207	2009	Kenya		Kiiru et al. Plos One 2013	ERR117609
KNC8675	2009	Kenya		Kiiru et al. Plos One 2013	ERR117610
KNC8572	2009	Kenya		Kiiru et al. Plos One 2013	ERR117612
KNC1509	2009	Kenya		Kiiru et al. Plos One 2013	ERR117613
4621STDY6714763	2012	Kenya		Weill et al. Nature 2019	ERS1572798
4621STDY6714768	2012	Kenya		Weill et al. Nature 2019	ERS1572803
4621STDY6714774	2012	Kenya		Weill et al. Nature 2019	ERS1572809
4621STDY6714778	2010	Kenya		Weill et al. Nature 2019	ERS1572813
CNRVC980004	1998	Uganda		Weill et al. Science 2017	ERR976552
CNRVC980005	1998	Uganda		Weill et al. Science 2017	ERR976553
CNRVC980023	1998	Comoros		Weill et al. Science 2017	ERR976556
CNRVC980026	1998	Comoros		Weill et al. Science 2017	ERR976557
CNRVC980029	1998	Comoros		Weill et al. Science 2017	ERR976558
CNRVC980080	1998	Tanzania		Weill et al. Science 2017	ERR976563
CNRVC980081	1998	Tanzania		Weill et al. Science 2017	ERR976564
CNRVC980194	1998	Rwanda		Weill et al. Science 2017	ERR976566
CNRVC980195	1998	Rwanda		Weill et al. Science 2017	ERR976567
CNRVC980324	1998	Rwanda		Weill et al. Science 2017	ERR976569
CNRVC990015	1999	Uganda		Weill et al. Science 2017	ERR976584
CNRVC990078	1999	Madagascar		Weill et al. Science 2017	ERR976588
CNRVC000055	1999	Madagascar		Weill et al. Science 2017	ERR976589
CNRVC000056	1999	Madagascar		Weill et al. Science 2017	ERR976590
CNRVC000058	2000	Madagascar		Weill et al. Science 2017	ERR976591
CNRVC000059	2000	Madagascar		Weill et al. Science 2017	ERR976592
CNRVC000060	2000	Madagascar		Weill et al. Science 2017	ERR976593
CNRVC000062	2000	Madagascar		Weill et al. Science 2017	ERR976594
CNRVC000064	2000	Madagascar		Weill et al. Science 2017	ERR976595
CNRVC000065	2000	Madagascar		Weill et al. Science 2017	ERR976596
F5332	1998	Tanzania		Weill et al. Science 2017	ERR1880766
F5333	1998	Tanzania		Weill et al. Science 2017	ERR1880767
CP1040	2004	Zambia		Unpublished EBI-ENA	SRR227307
CP1041	2004	Zambia		Katz et al. Mbio 2013	SRR227309
Zim_12	2009	Zimbabwe		Weill et al. Science 2017	ERR044798
S1020229_6	2010	Mozambique		Garrine et al. PLoS Neglect Trop Dis 2017	ERS1938072
S0014	2002	Mozambique		Garrine et al. PLoS Neglect Trop Dis 2017	ERS1938051
S0034	2002	Mozambique		Garrine et al. PLoS Neglect Trop Dis 2017	ERS1938058
S0035	2002	Mozambique		Garrine et al. PLoS Neglect Trop Dis 2017	ERS1938059
S0074	2003	Mozambique		Garrine et al. PLoS Neglect Trop Dis 2017	ERS1938060
S1019828_5	2010	Mozambique		Garrine et al. PLoS Neglect Trop Dis 2017	ERS1938068
S121	2003	Mozambique		Garrine et al. PLoS Neglect Trop Dis 2017	ERS1938079
S152	2003	Mozambique		Garrine et al. PLoS Neglect Trop Dis 2017	ERS1938085
2011EL_1137	2009	Republic of South Africa		Katz et al. Mbio 2013	SRR774784
891315	2015	Zimbabwe		Mashe et al. NEJM 2020	ERR3342504
891316	2015	Zimbabwe		Mashe et al. NEJM 2020	ERR3342505
CP1038	2009	Zimbabwe		Katz et al. Mbio 2013	SRR227311
CP1042	2010	Thailand		Katz et al. Mbio 2013	SRR227324
THSTI_27071	2011	India		Weill et al. Nature 2019	ERR2269926
THSTI_31698	2012	India		Weill et al. Nature 2019	ERR2269927
19_14	2014	Ghana		Weill et al. Science 2017	ERR1024521
262_14	2014	Ghana		Weill et al. Science 2017	ERR1024526
468_14	2014	Ghana		Weill et al. Science 2017	ERR1024524
CNRVC090175	2009	Nigeria		Weill et al. Science 2017	ERR1878578
CNRVC090177	2009	Nigeria		Weill et al. Science 2017	ERR1878579
CNRVC090182	2009	Cameroon		Weill et al. Science 2017	ERR1878580
CNRVC100159	2010	Nigeria		Weill et al. Science 2017	ERR1878583
CNRVC100186	2010	Cameroon		Weill et al. Science 2017	ERR1878588
CNRVC100224	2010	Nigeria		Weill et al. Science 2017	ERR1878589
CNRVC100240	2010	Chad		Weill et al. Science 2017	ERR1878590
CNRVC100246	2010	Chad		Weill et al. Science 2017	ERR1878591
CNRVC110058	2011	Nigeria		Weill et al. Science 2017	ERR1878593
CNRVC110060	2011	Nigeria		Weill et al. Science 2017	ERR1878594
CNRVC110096	2010	Cameroon		Weill et al. Science 2017	ERR1878595
CNRVC110113	2011	Cameroon		Weill et al. Science 2017	ERR1878596
CNRVC110120	2011	Cameroon		Weill et al. Science 2017	ERR1878597
CNRVC110128	2010	Cameroon		Weill et al. Science 2017	ERR1878598
CNRVC110230	2011	Chad		Weill et al. Science 2017	ERR1878599
CNRVC110241	2011	Chad		Weill et al. Science 2017	ERR1878600
CNRVC110262	2011	Nigeria		Weill et al. Science 2017	ERR1878601
CNRVC140027	2014	Nigeria		Weill et al. Science 2017	ERR1878609
CNRVC140150	2014	Nigeria		Weill et al. Science 2017	ERR1878610
CNRVC140160	2010	Niger		Weill et al. Science 2017	ERR1878611
CNRVC140167	2010	Niger		Weill et al. Science 2017	ERR1878612
L395	2010	Togo		Weill et al. Science 2017	ERR572839
L397	2010	Togo		Weill et al. Science 2017	ERR572580
L403	2011	Togo		Weill et al. Science 2017	ERR572585
L408	2011	Togo		Weill et al. Science 2017	ERR572589
L409	2012	Togo		Weill et al. Science 2017	ERR572842
L410	2012	Togo		Weill et al. Science 2017	ERR572590
L413	2012	Togo		Weill et al. Science 2017	ERR572592
2010EL_1786	2010	Haiti		Reimer et al. EID 2011		CP003069.1/CP003070.1
31_1	2015	Kenya		Weill et al. Nature 2019	ERR2265589
4621STDY6714748	2015	Kenya		Weill et al. Nature 2019	ERS1572783
4621STDY6714749	2015	Kenya		Weill et al. Nature 2019	ERS1572784
4621STDY6714750	2015	Kenya		Weill et al. Nature 2019	ERS1572785
4621STDY6714758	2015	Kenya		Weill et al. Nature 2019	ERS1572793
4621STDY6714780	2016	Kenya		Weill et al. Nature 2019	ERS1572815
CNRVC170168	2016	Yemen		Weill et al. Nature 2019	ERR2265674
CNRVC170177	2016	Yemen		Weill et al. Nature 2019	ERR2269615
CNRVC170178	2017	Yemen		Weill et al. Nature 2019	ERR2269616
CNRVC170180	2017	Yemen		Weill et al. Nature 2019	ERR2269618
CNRVC170184	2017	Yemen		Weill et al. Nature 2019	ERR2269622
CNRVC170186	2017	Yemen		Weill et al. Nature 2019	ERR2269641
CNRVC170189	2017	Yemen		Weill et al. Nature 2019	ERR2269644
CNRVC170196	2017	Yemen		Weill et al. Nature 2019	ERR2269709
CNRVC170201	2017	Yemen		Weill et al. Nature 2019	ERR2269714
CNRVC170206	2017	Yemen		Weill et al. Nature 2019	ERR2269809
CNRVC170207	2017	Yemen		Weill et al. Nature 2019	ERR2269810
CNRVC170242	2017	Yemen		Weill et al. Nature 2019	ERR2269834
Tanz_14	2015	Tanzania		Kachwamba et al. BMC Infect Dis 2017	ERS2318685
Tanz_2	2015	Tanzania		Kachwamba et al. BMC Infect Dis 2017	ERS2318680
Tanz_3	2015	Tanzania		Kachwamba et al. BMC Infect Dis 2017	ERS2318681
Tanz_33	2015	Tanzania		Kachwamba et al. BMC Infect Dis 2017	ERS2318693
Tanz_42	2015	Tanzania		Kachwamba et al. BMC Infect Dis 2017	ERS2318697
Tanz_48	2015	Tanzania		Kachwamba et al. BMC Infect Dis 2017	ERS2318700
Tanz_9	2015	Tanzania		Kachwamba et al. BMC Infect Dis 2017	ERS2318682
YA00120881	2018	South Africa		Mashe et al. NEJM 2020	ERR3342506
YA00122530	2018	Zimbabwe		Mashe et al. NEJM 2020	ERR3342507
YA00122534	2018	Zimbabwe		Mashe et al. NEJM 2020	ERR3342511
YA00122536	2018	Zimbabwe		Mashe et al. NEJM 2020	ERR3342512
YA00122539	2018	Zimbabwe		Mashe et al. NEJM 2020	ERR3342514
CNRVC110078	2011	Bangladesh		Weill et al. Nature 2019	ERR2265590
THSTI_20370	2010	India		Weill et al. Nature 2019	ERR2269808
THSTI_23485	2010	India		Weill et al. Nature 2019	ERR2269921
THSTI_23835	2010	India		Weill et al. Nature 2019	ERR2269922
THSTI_26866	2011	India		Weill et al. Nature 2019	ERR2269923
THSTI_26871	2011	India		Weill et al. Nature 2019	ERR2269924
THSTI_26907	2011	India		Weill et al. Nature 2019	ERR2269925
THSTI_32676	2012	India		Weill et al. Nature 2019	ERR2269928
THSTI_33102	2012	India		Weill et al. Nature 2019	ERR2269929
THSTI_36124	2013	India		Weill et al. Nature 2019	ERR2269930
THSTI_36133	2013	India		Weill et al. Nature 2019	ERR2269944
THSTI_36136	2013	India		Weill et al. Nature 2019	ERR2269945
THSTI_36268	2013	India		Weill et al. Nature 2019	ERR2269946
THSTI_41049	2014	India		Weill et al. Nature 2019	ERR2269947
THSTI_41055	2014	India		Weill et al. Nature 2019	ERR2269948
THSTI_41081	2014	India		Weill et al. Nature 2019	ERR2269949
THSTI_45544	2015	India		Weill et al. Nature 2019	ERR2269950
THSTI_45869	2015	India		Weill et al. Nature 2019	ERR2269951
THSTI_45983	2015	India		Weill et al. Nature 2019	ERR2269952
THSTI_46073	2015	India		Weill et al. Nature 2019	ERR2269953
THSTI_52586	2016	India		Weill et al. Nature 2019	ERR2270655
THSTI_52588	2016	India		Weill et al. Nature 2019	ERR2270656
THSTI_52629	2016	India		Weill et al. Nature 2019	ERR2270657
THSTI_52665	2016	India		Weill et al. Nature 2019	ERR2270658
THSTI_55199	2017	India		Weill et al. Nature 2019	ERR2270659
THSTI_56650	2017	India		Weill et al. Nature 2019	ERR2270660
THSTI_56695	2017	India		Weill et al. Nature 2019	ERR2270661
THSTI_56712	2017	India		Weill et al. Nature 2019	ERR2270662
CNRVC980050	1984_1986	Democratic Republic of the Congo		Weill et al. Science 2017	ERR976487
CNRVC930025	1993	French Guiana		Domman et al. Science 2017	ERR1879554
CNRVC940183	1994	French Guiana		Domman et al. Science 2017	ERR1879578
CNRVC950014	1995	Ecuador		Domman et al. Science 2017	ERR1879579
A184	1992	Colombia		Mutreja et al. Nature 2011	ERR018146
A180	1992	Colombia		Mutreja et al. Nature 2011	ERR018148
A185	1992	Colombia		Mutreja et al. Nature 2011	ERR018156
A186	1992	Argentina		Mutreja et al. Nature 2011	ERR018158
A232	1991	Mexico		Mutreja et al. Nature 2011	ERR018159
A193	1992	Bolivia		Mutreja et al. Nature 2011	ERR018160
A231	1991	Mexico		Mutreja et al. Nature 2011	ERR018161
A201	1992	Argentina		Mutreja et al. Nature 2011	ERR018167
A200	1992	Argentina		Mutreja et al. Nature 2011	ERR018168
A316	1993	Argentina		Mutreja et al. Nature 2011	ERR018181
A27	1991	Peru		Mutreja et al. Nature 2011	ERR025378
A18	1977	India		Mutreja et al. Nature 2011	ERR025384
A29	1991	Peru		Mutreja et al. Nature 2011	ERR025388
A31	1991	Peru		Mutreja et al. Nature 2011	ERR025389
A32	1991	Peru		Mutreja et al. Nature 2011	ERR025390
V01-CDC	1991	Chile		Didelot et al. PLoS Genet 2015	ERR576950
X190-CDC	1991	Peru		Didelot et al. PLoS Genet 2015	ERR580006
CNRVC140117	1991	Bolivia		Domman et al. Science 2017	ERR976488
CNRVC140118	1991	Brazil		Domman et al. Science 2017	ERR976489
CNRVC140121	1991	Brazil		Domman et al. Science 2017	ERR976492
CNRVC140122	1992	Brazil		Domman et al. Science 2017	ERR976493
CNRVC140123	1992	Bolivia		Domman et al. Science 2017	ERR976494
CNRVC140124	1992	Bolivia		Domman et al. Science 2017	ERR976495
CNRVC140125	1992	Bolivia		Domman et al. Science 2017	ERR976496
CNRVC140126	1991	Bolivia		Domman et al. Science 2017	ERR976497
CNRVC930038	1970	Ethiopia		Weill et al. Science 2017	ERR976399
CNRVC960596	1970	Ethiopia		Weill et al. Science 2017	ERR976463
CNRVC150218	1985	Ethiopia		Weill et al. Science 2017	ERR1879392
CNRVC150234	1985	Somalia		Weill et al. Science 2017	ERR1879536
CNRVC980039	1985	Djibouti		Weill et al. Science 2017	ERR976478
CNRVC980044	1985	Djibouti		Weill et al. Science 2017	ERR976482
177_03	1997	Zambia		Weill et al. Science 2017	ERR164759
20_03	1997	Zambia		Weill et al. Science 2017	ERR164763
280_02	1996	Zambia		Weill et al. Science 2017	ERR164757
329_02	1996	Zambia		Weill et al. Science 2017	ERR164758
330_02	1997	Zambia		Weill et al. Science 2017	ERR164760
B9631	1998	Rwanda		Weill et al. Science 2017	ERR1877614
B9632	1998	Rwanda		Weill et al. Science 2017	ERR1877615
C8466	1992	Burundi		Weill et al. Science 2017	ERR1877618
CNRVC150236	1985	Somalia		Weill et al. Science 2017	ERR1879537
CNRVC970056	1997	Burundi		Weill et al. Science 2017	ERR1879636
C8465	1992	Burundi		Weill et al. Science 2017	ERR1877617
CNRVC930163	1988	Democratic Republic of the Congo		Weill et al. Science 2017	ERR976404
CNRVC930170	1984	Democratic Republic of the Congo		Weill et al. Science 2017	ERR976410
CNRVC940051	1988	Rwanda		Weill et al. Science 2017	ERR976414
CNRVC980047	1988	Democratic Republic of the Congo		Weill et al. Science 2017	ERR976484
CNRVC910429	1991	Democratic Republic of the Congo		Weill et al. Science 2017	ERR976521
CNRVC920169	1992	Democratic Republic of the Congo		Weill et al. Science 2017	ERR976524
CNRVC930153	1993	Democratic Republic of the Congo		Weill et al. Science 2017	ERR976525
CNRVC930185	1993	Democratic Republic of the Congo		Weill et al. Science 2017	ERR976526
CNRVC930409	1993	Rwanda		Weill et al. Science 2017	ERR976528
CNRVC930417	1993	Burundi		Weill et al. Science 2017	ERR976529
CNRVC930425	1993	Burundi		Weill et al. Science 2017	ERR976530
CNRVC930428	1993	Tanzania		Weill et al. Science 2017	ERR976531
CNRVC940131	1994	Democratic Republic of the Congo		Weill et al. Science 2017	ERR976540
CNRVC940143	1994	Democratic Republic of the Congo		Weill et al. Science 2017	ERR976544
CNRVC970174	1997	Democratic Republic of the Congo		Weill et al. Science 2017	ERR976548
CNRVC970176	1997	Democratic Republic of the Congo		Weill et al. Science 2017	ERR976550
CNRVC940173	1994	Democratic Republic of the Congo		Weill et al. Science 2017	ERR998659
CNRVC950693	1995	Democratic Republic of the Congo		Weill et al. Science 2017	ERR998667
CNRVC950694	1995	Democratic Republic of the Congo		Weill et al. Science 2017	ERR998668
CNRVC950695	1995	Democratic Republic of the Congo		Weill et al. Science 2017	ERR998669
CNRVC950746	1995	Democratic Republic of the Congo		Weill et al. Science 2017	ERR998681
CNRVC960299	1996	Rwanda		Weill et al. Science 2017	ERR998713
CNRVC960308	1996	Democratic Republic of the Congo		Weill et al. Science 2017	ERR998714
CNRVC960312	1996	Rwanda		Weill et al. Science 2017	ERR998715
CNRVC960317	1996	Rwanda		Weill et al. Science 2017	ERR998716
CNRVC960328	1996	Rwanda		Weill et al. Science 2017	ERR998721
CNRVC960329	1996	Rwanda		Weill et al. Science 2017	ERR998722
CNRVC970004	1997	Democratic Republic of the Congo		Weill et al. Science 2017	ERR998723
CNRVC970007	1997	Democratic Republic of the Congo		Weill et al. Science 2017	ERR998724
CNRVC970058	1997	Democratic Republic of the Congo		Weill et al. Science 2017	ERR998733
CNRVC970064	1997	Democratic Republic of the Congo		Weill et al. Science 2017	ERR998734
F3397	1996	Zambia_Republic of South Africa		Weill et al. Science 2017	ERR1879653
F3403	1996	Zambia_Republic of South Africa		Weill et al. Science 2017	ERR1879654
F3835	1997	Tanzania		Weill et al. Science 2017	ERR1879655
F5096	1997	Malawi		Weill et al. Science 2017	ERR1879658
F5097	1997	Malawi		Weill et al. Science 2017	ERR1880761
F5197	1998	Zambia		Weill et al. Science 2017	ERR1880764
F5198	1998	Zambia		Weill et al. Science 2017	ERR1880765
RC9	1985	Kenya		Chun et al. Proc Natl Acad Sci USA 2009		ACHX00000000
CNRVC960142	1996	Sudan		Weill et al. Science 2017	ERR1879595
CNRVC960276	1996	Sudan		Weill et al. Science 2017	ERR1879600
CNRVC010046	2000	Djibouti		Weill et al. Science 2017	ERR1877649
CNRVC010048	2000	Djibouti		Weill et al. Science 2017	ERR1877938
CNRVC030391	2003	Somalia		Weill et al. Science 2017	ERR1878094
CNRVC030392	2003	Somalia		Weill et al. Science 2017	ERR1878095
CNRVC150211	1998	Kenya		Weill et al. Science 2017	ERR1879385
CNRVC150213	1998	Ethiopia		Weill et al. Science 2017	ERR1879387
CNRVC150251	1998	Kenya		Weill et al. Science 2017	ERR1879543
CNRVC150252	1998	Kenya		Weill et al. Science 2017	ERR1879544
CNRVC150254	1998	Ethiopia		Weill et al. Science 2017	ERR1879545
CNRVC930301	1993	Djibouti		Weill et al. Science 2017	ERR1879572
CNRVC940066	1994	Somalia		Weill et al. Science 2017	ERR1879575
CNRVC970175	1997	Djibouti		Weill et al. Science 2017	ERR976549
CNRVC970177	1997	Djibouti		Weill et al. Science 2017	ERR976551
CNRVC980158	1997	Djibouti		Weill et al. Science 2017	ERR976565
CNRVC990002	1999	Somalia		Weill et al. Science 2017	ERR976583
CNRVC010015	1994	Djibouti		Weill et al. Science 2017	ERR976597
CNRVC010017	1994	Djibouti		Weill et al. Science 2017	ERR976598
CNRVC010018	1994	Djibouti		Weill et al. Science 2017	ERR976599
CNRVC970053	1997	Somalia		Weill et al. Science 2017	ERR998732
CNRVC920172	1987	Algeria		Weill et al. Science 2017	ERR976395
CNRVC930169	1986	Algeria		Weill et al. Science 2017	ERR976409
CNRVC930172	1986	Algeria		Weill et al. Science 2017	ERR976412
CNRVC970008	1990	Algeria		Weill et al. Science 2017	ERR976476
CNRVC910347	1991	Morocco		Weill et al. Science 2017	ERR976517
CNRVC910349	1991	Morocco		Weill et al. Science 2017	ERR976518
CNRVC910386	1991	Morocco		Weill et al. Science 2017	ERR976520
CNRVC930255	1993	Morocco		Weill et al. Science 2017	ERR976527
CNRVC940137	1994	Morocco		Weill et al. Science 2017	ERR976541
CNRVC940179	1994	Morocco		Weill et al. Science 2017	ERR998660
CNRVC940180	1994	Morocco		Weill et al. Science 2017	ERR998661
CNRVC900108	1990	Guinea		Weill et al. Science 2017	ERR1879546
CNRVC990256	1999	Republic of the Congo		Weill et al. Science 2017	ERR1879647
CNRVC990329	1999	Cameroon		Weill et al. Science 2017	ERR1879650
SC1998_242-1-CDC	1998	China		Didelot et al. PLoS Genet 2015	ERR579092
JX1998-1306-1-CDC	1998	China		Didelot et al. PLoS Genet 2015	ERR579093
SC1998_098-1-CDC	1998	China		Didelot et al. PLoS Genet 2015	ERR579114
CNRVC980038	1986	Sierra Leone		Weill et al. Science 2017	ERR976477
CNRVC910266	1991	Benin		Weill et al. Science 2017	ERR976514
CNRVC910267	1991	Benin		Weill et al. Science 2017	ERR976515
CNRVC910279	1991	Niger		Weill et al. Science 2017	ERR976516
CNRVC910375	1991	Cote d'Ivoire		Weill et al. Science 2017	ERR976519
CNRVC940030	1993	Cote d'Ivoire		Weill et al. Science 2017	ERR976534
CNRVC940034	1994	Cote d'Ivoire		Weill et al. Science 2017	ERR976535
CNRVC940035	1993	Cote d'Ivoire		Weill et al. Science 2017	ERR976536
CNRVC940147	1994	Liberia		Weill et al. Science 2017	ERR976545
CNRVC940162	1994	Liberia		Weill et al. Science 2017	ERR976546
CNRVC970170	1997	Gabon		Weill et al. Science 2017	ERR976547
CNRVC980030	1998	Republic of the Congo		Weill et al. Science 2017	ERR976559
CNRVC980034	1998	Republic of the Congo		Weill et al. Science 2017	ERR976560
CNRVC980060	1998	Cameroon		Weill et al. Science 2017	ERR976561
CNRVC980061	1998	Cameroon		Weill et al. Science 2017	ERR976562
CNRVC980323	1998	Cameroon		Weill et al. Science 2017	ERR976568
CNRVC980328	1998	Cameroon		Weill et al. Science 2017	ERR976570
CNRVC980418	1998	Sierra Leone		Weill et al. Science 2017	ERR976580
CNRVC980420	1998	Cote d'Ivoire		Weill et al. Science 2017	ERR976581
CNRVC980421	1998	Cote d'Ivoire		Weill et al. Science 2017	ERR976582
CNRVC940163	1994	Chad		Weill et al. Science 2017	ERR998656
CNRVC940184	1994	Chad		Weill et al. Science 2017	ERR998662
CNRVC940190	1994	Niger		Weill et al. Science 2017	ERR998663
CNRVC950011	1995	Cameroon		Weill et al. Science 2017	ERR998666
CNRVC950700	1995	Burkina Faso		Weill et al. Science 2017	ERR998671
CNRVC950702	1995	Burkina Faso		Weill et al. Science 2017	ERR998672
CNRVC960118	1996	Democratic Republic of the Congo		Weill et al. Science 2017	ERR998694
CNRVC960124	1996	Democratic Republic of the Congo		Weill et al. Science 2017	ERR998696
CNRVC960127	1996	Democratic Republic of the Congo		Weill et al. Science 2017	ERR998697
CNRVC960218	1996	Democratic Republic of the Congo		Weill et al. Science 2017	ERR998698
CNRVC970022	1997	Cameroon		Weill et al. Science 2017	ERR998727
CNRVC970024	1997	Cameroon		Weill et al. Science 2017	ERR998728
CNRVC970027	1997	Democratic Republic of the Congo		Weill et al. Science 2017	ERR998729
CNRVC970028	1997	Democratic Republic of the Congo		Weill et al. Science 2017	ERR998730
CNRVC970036	1997	Cameroon		Weill et al. Science 2017	ERR998731
CNRVC970075	1997	Central African Republic		Weill et al. Science 2017	ERR998735
CNRVC970079	1997	Central African Republic		Weill et al. Science 2017	ERR998736
CNRVC970108	1997	Central African Republic		Weill et al. Science 2017	ERR998737
CNRVC970109	1997	Central African Republic		Weill et al. Science 2017	ERR998738
CNRVC970113	1997	Democratic Republic of the Congo		Weill et al. Science 2017	ERR998741
CNRVC970126	1997	Central African Republic		Weill et al. Science 2017	ERR998744
CNRVC970127	1997	Central African Republic		Weill et al. Science 2017	ERR998745
CNRVC970135	1997	Democratic Republic of the Congo		Weill et al. Science 2017	ERR998746
CNRVC970141	1997	Central African Republic		Weill et al. Science 2017	ERR998747
CNRVC970143	1997	Central African Republic		Weill et al. Science 2017	ERR998748
F135	1993	Cameroon		Weill et al. Science 2017	ERR1879651
F1393	1993	Djibouti		Weill et al. Science 2017	ERR1879652
CNRVC070120	1994	Algeria		Weill et al. Science 2017	ERR1878555
CNRVC070154	1994	Algeria		Weill et al. Science 2017	ERR1878560
B_64	2004	Mozambique		Weill et al. Science 2017	ERR044797
Zim_25	2009	Zimbabwe		Weill et al. Science 2017	ERR044799
Zim_27	2009	Zimbabwe		Weill et al. Science 2017	ERR044800
B33	2004	Mozambique		Chun et al. Proc Natl Acad Sci USA 2009		ACHZ00000000
1346	2005	Mozambique		Mutreja et al. Nature 2011	ERR025356
1362	2005	Mozambique		Mutreja et al. Nature 2011	ERR025367
1627	2005	Mozambique		Mutreja et al. Nature 2011	ERR025377
CNRVC990019	1999	Mozambique		Weill et al. Science 2017	ERR976585
CNRVC990038	1999	Mozambique		Weill et al. Science 2017	ERR976586
CNRVC990039	1999	Mozambique		Weill et al. Science 2017	ERR976587
F5149	1997	Mozambique		Weill et al. Science 2017	ERR1880763
F8478	2002	Republic of South Africa		Weill et al. Science 2017	ERR1880768
F8479	2002	Republic of South Africa		Weill et al. Science 2017	ERR1880769
NICD_1241	2001	Republic of South Africa		Weill et al. Science 2017	ERR1880774
NICD_1242	2001	Republic of South Africa		Weill et al. Science 2017	ERR1880775
NICD_1264	2001	Republic of South Africa		Weill et al. Science 2017	ERR1880776
NICD_1405	2001	Republic of South Africa		Weill et al. Science 2017	ERR1880777
NICD_14191	2001	Republic of South Africa		Weill et al. Science 2017	ERR1880778
NICD_14794	2001	Republic of South Africa		Weill et al. Science 2017	ERR1880779
NICD_15070	2001	Republic of South Africa		Weill et al. Science 2017	ERR1880780
NICD_15104	2001	Republic of South Africa		Weill et al. Science 2017	ERR1880781
NICD_15907	2001	Republic of South Africa		Weill et al. Science 2017	ERR1880782
NICD_15959	2001	Republic of South Africa		Weill et al. Science 2017	ERR1880783
NICD_16211	2001	Republic of South Africa		Weill et al. Science 2017	ERR1880784
NICD_16230	2001	Republic of South Africa		Weill et al. Science 2017	ERR1880785
NICD_16744	2001	Republic of South Africa		Weill et al. Science 2017	ERR1877613
NICD_16756	2001	Republic of South Africa		Weill et al. Science 2017	ERR1880787
NICD_16879	2001	Republic of South Africa		Weill et al. Science 2017	ERR1880788
NICD_273	1998	Republic of South Africa		Weill et al. Science 2017	ERR1880789
NICD_4076	2001	Republic of South Africa		Weill et al. Science 2017	ERR1880790
712_11	2011	Ghana		Weill et al. Science 2017	ERR1024518
L211	2012	Guinea		Weill et al. Science 2017	ERR386666
L233	2012	Guinea		Weill et al. Science 2017	ERR386658
L237	2012	Guinea		Weill et al. Science 2017	ERR386704
L387	2010	Togo		Weill et al. Science 2017	ERR572571
L388	2010	Togo		Weill et al. Science 2017	ERR572572
L390	2010	Togo		Weill et al. Science 2017	ERR572574
L399	2011	Togo		Weill et al. Science 2017	ERR572582
L400	2011	Togo		Weill et al. Science 2017	ERR572840
CNRVC000005	1999	Niger		Weill et al. Science 2017	ERR1877637
CNRVC000323	2000	Cameroon		Weill et al. Science 2017	ERR1877643
CNRVC010023	2000	Cameroon		Weill et al. Science 2017	ERR1877645
CNRVC010038	2001	Cote d'Ivoire		Weill et al. Science 2017	ERR1877646
CNRVC010042	2001	Cote d'Ivoire		Weill et al. Science 2017	ERR1877647
CNRVC010108	2001	Togo		Weill et al. Science 2017	ERR1877944
CNRVC010120	2001	Chad		Weill et al. Science 2017	ERR1877945
CNRVC010123	2001	Chad		Weill et al. Science 2017	ERR1877946
CNRVC010203	2001	Chad		Weill et al. Science 2017	ERR1877947
CNRVC010205	2001	Burkina Faso		Weill et al. Science 2017	ERR1877948
CNRVC010206	2001	Burkina Faso		Weill et al. Science 2017	ERR1877949
CNRVC010221	2001	Cameroon		Weill et al. Science 2017	ERR1877950
CNRVC020062	2002	Liberia		Weill et al. Science 2017	ERR1877954
CNRVC020361	2002	Benin		Weill et al. Science 2017	ERR1877956
CNRVC020367	2002	Benin		Weill et al. Science 2017	ERR1877957
CNRVC020393	2002	Liberia		Weill et al. Science 2017	ERR1878088
CNRVC020404	2002	Cote d'Ivoire		Weill et al. Science 2017	ERR1878089
CNRVC030082	2003	Benin		Weill et al. Science 2017	ERR1878091
CNRVC030084	2003	Benin		Weill et al. Science 2017	ERR1878092
CNRVC030475	2003	Liberia		Weill et al. Science 2017	ERR1878098
CNRVC030477	2003	Liberia		Weill et al. Science 2017	ERR1878099
CNRVC030485	2003	Cote d'Ivoire		Weill et al. Science 2017	ERR1878100
CNRVC030567	2003	Cote d'Ivoire		Weill et al. Science 2017	ERR1878102
CNRVC040061	2004	Cameroon		Weill et al. Science 2017	ERR1878105
CNRVC040074	2001	Cameroon		Weill et al. Science 2017	ERR1878106
CNRVC040082	2002	Cameroon		Weill et al. Science 2017	ERR1878107
CNRVC040110	2004	Cameroon		Weill et al. Science 2017	ERR1878108
CNRVC040127	2004	Benin		Weill et al. Science 2017	ERR1878109
CNRVC040132	2004	Benin		Weill et al. Science 2017	ERR1878110
CNRVC040203	2004	Sierra Leone		Weill et al. Science 2017	ERR1878111
CNRVC040206	2004	Guinea		Weill et al. Science 2017	ERR1878112
CNRVC040209	2004	Niger		Weill et al. Science 2017	ERR1878113
CNRVC040210	2004	Niger		Weill et al. Science 2017	ERR1878114
CNRVC040257	2004	Sierra Leone		Weill et al. Science 2017	ERR1878115
CNRVC040303	2004	Senegal		Weill et al. Science 2017	ERR1878117
CNRVC040314	2004	Senegal		Weill et al. Science 2017	ERR1878127
CNRVC050008	2005	Cameroon		Weill et al. Science 2017	ERR1878128
CNRVC050011	2005	Cameroon		Weill et al. Science 2017	ERR1878129
CNRVC050060	2005	Equatorial Guinea		Weill et al. Science 2017	ERR1878130
CNRVC050073	2005	Equatorial Guinea		Weill et al. Science 2017	ERR1878131
CNRVC050139	2005	Benin		Weill et al. Science 2017	ERR1878133
CNRVC050140	2005	Benin		Weill et al. Science 2017	ERR1878134
CNRVC050323	2005	Nigeria		Weill et al. Science 2017	ERR1878146
CNRVC050334	2005	Nigeria		Weill et al. Science 2017	ERR1878147
CNRVC060009	2006	Mali		Weill et al. Science 2017	ERR1878149
CNRVC060010	2005	Mali		Weill et al. Science 2017	ERR1878150
CNRVC060111	2006	Cameroon		Weill et al. Science 2017	ERR1878152
CNRVC060272	2006	Niger		Weill et al. Science 2017	ERR1878544
CNRVC060273	2006	Niger		Weill et al. Science 2017	ERR1878545
CNRVC060279	2006	Nigeria		Weill et al. Science 2017	ERR1878546
CNRVC060280	2006	Nigeria		Weill et al. Science 2017	ERR1878547
CNRVC070011	2007	Republic of the Congo		Weill et al. Science 2017	ERR1878549
CNRVC070012	2007	Republic of the Congo		Weill et al. Science 2017	ERR1878550
CNRVC070124	2005	Mauritania		Weill et al. Science 2017	ERR1878556
CNRVC070136	2006	Mauritania		Weill et al. Science 2017	ERR1878557
CNRVC070142	2006	Mauritania		Weill et al. Science 2017	ERR1878558
CNRVC070144	2005	Mauritania		Weill et al. Science 2017	ERR1878559
CNRVC070164	2007	Benin		Weill et al. Science 2017	ERR1878561
CNRVC070316	2005	Burkina Faso		Weill et al. Science 2017	ERR1878562
CNRVC070334	2005	Burkina Faso		Weill et al. Science 2017	ERR1878563
CNRVC080122	2008	Niger		Weill et al. Science 2017	ERR1878565
CNRVC080124	2008	Niger		Weill et al. Science 2017	ERR1878566
CNRVC080496	2006	Cote d'Ivoire		Weill et al. Science 2017	ERR1878571
CNRVC080497	2006	Cote d'Ivoire		Weill et al. Science 2017	ERR1878572
CNRVC080762	2008	Cameroon		Weill et al. Science 2017	ERR1878573
CNRVC080764	2008	Cameroon		Weill et al. Science 2017	ERR1878574
CNRVC100176	2010	Benin		Weill et al. Science 2017	ERR1878586
CNRVC100183	2010	Benin		Weill et al. Science 2017	ERR1878587
CNRVC120194	2012	Guinea Bissau		Weill et al. Science 2017	ERR1878604
CNRVC120195	2012	Guinea Bissau		Weill et al. Science 2017	ERR1878605
CNRVC150226	1994	Senegal		Weill et al. Science 2017	ERR1879434
CNRVC980374	1998	Chad		Weill et al. Science 2017	ERR1879638
CNRVC990234	1999	Burkina Faso		Weill et al. Science 2017	ERR1879646
CNRVC140133	1994-1995	Guinea Bissau		Weill et al. Science 2017	ERR976504
CNRVC940103	1994	Guinea		Weill et al. Science 2017	ERR976537
CNRVC940109	1994	Guinea		Weill et al. Science 2017	ERR976538
CNRVC940128	1994	Guinea		Weill et al. Science 2017	ERR976539
CNRVC940141	1994	Guinea		Weill et al. Science 2017	ERR976542
CNRVC940142	1994	Liberia		Weill et al. Science 2017	ERR976543
CNRVC980021	1997	Cameroon		Weill et al. Science 2017	ERR976554
CNRVC980022	1997	Cameroon		Weill et al. Science 2017	ERR976555
CNRVC980359	1998	Burkina Faso		Weill et al. Science 2017	ERR976572
CNRVC980360	1998	Burkina Faso		Weill et al. Science 2017	ERR976573
CNRVC980367	1998	Guinea		Weill et al. Science 2017	ERR976574
CNRVC980395	1998	Cameroon		Weill et al. Science 2017	ERR976576
CNRVC980396	1998	Cameroon		Weill et al. Science 2017	ERR976577
CNRVC980397	1998	Cameroon		Weill et al. Science 2017	ERR976578
CNRVC980398	1998	Cameroon		Weill et al. Science 2017	ERR976579
CNRVC940164	1994	Liberia		Weill et al. Science 2017	ERR998657
CNRVC940165	1994	Liberia		Weill et al. Science 2017	ERR998658
CNRVC950699	1995	Guinea		Weill et al. Science 2017	ERR998670
CNRVC950707	1995	Mali		Weill et al. Science 2017	ERR998673
CNRVC950708	1995	Mali		Weill et al. Science 2017	ERR998674
CNRVC950712	1995	Sierra Leone		Weill et al. Science 2017	ERR998675
CNRVC950723	1995	Guinea		Weill et al. Science 2017	ERR998676
CNRVC950724	1995	Guinea		Weill et al. Science 2017	ERR998677
CNRVC950728	1995	Liberia		Weill et al. Science 2017	ERR998678
CNRVC950730	1995	Liberia		Weill et al. Science 2017	ERR998679
CNRVC950753	1995	Cote d'Ivoire		Weill et al. Science 2017	ERR998682
CNRVC950755	1995	Cote d'Ivoire		Weill et al. Science 2017	ERR998683
CNRVC950756	1995	Cote d'Ivoire		Weill et al. Science 2017	ERR998684
CNRVC950758	1995	Cote d'Ivoire		Weill et al. Science 2017	ERR998685
CNRVC950759	1995	Niger		Weill et al. Science 2017	ERR998686
CNRVC950801	1995	Burkina Faso		Weill et al. Science 2017	ERR998687
CNRVC950806	1995	Burkina Faso		Weill et al. Science 2017	ERR998688
CNRVC960003	1996	Niger		Weill et al. Science 2017	ERR998689
CNRVC960018	1996	Senegal		Weill et al. Science 2017	ERR998690
CNRVC960023	1996	Senegal		Weill et al. Science 2017	ERR998691
CNRVC960028	1996	Nigeria		Weill et al. Science 2017	ERR998692
CNRVC960031	1996	Senegal		Weill et al. Science 2017	ERR998693
CNRVC960122	1996	Senegal		Weill et al. Science 2017	ERR998695
CNRVC960223	1996	Liberia		Weill et al. Science 2017	ERR998699
CNRVC960228	1996	Chad		Weill et al. Science 2017	ERR998700
CNRVC960234	1996	Chad		Weill et al. Science 2017	ERR998701
CNRVC960243	1996	Chad		Weill et al. Science 2017	ERR998702
CNRVC960246	1996	Cameroon		Weill et al. Science 2017	ERR998703
CNRVC960250	1996	Mali		Weill et al. Science 2017	ERR998704
CNRVC960252	1996	Nigeria		Weill et al. Science 2017	ERR998705
CNRVC960254	1996	Nigeria		Weill et al. Science 2017	ERR998706
CNRVC960258	1996	Nigeria		Weill et al. Science 2017	ERR998707
CNRVC960265	1996	Chad		Weill et al. Science 2017	ERR998708
CNRVC960271	1996	Nigeria		Weill et al. Science 2017	ERR998709
CNRVC960272	1996	Senegal		Weill et al. Science 2017	ERR998710
CNRVC960273	1996	Chad		Weill et al. Science 2017	ERR998711
CNRVC960293	1996	Cameroon		Weill et al. Science 2017	ERR998712
CNRVC960318	1996	Senegal		Weill et al. Science 2017	ERR998717
CNRVC960321	1996	Senegal		Weill et al. Science 2017	ERR998718
CNRVC960324	1996	Senegal		Weill et al. Science 2017	ERR998719
CNRVC960327	1996	Senegal		Weill et al. Science 2017	ERR998720
CNRVC970014	1997	Cameroon		Weill et al. Science 2017	ERR998725
CNRVC970019	1997	Cameroon		Weill et al. Science 2017	ERR998726
CNRVC970110	1997	Central African Republic		Weill et al. Science 2017	ERR998739
CNRVC970112	1997	Central African Republic		Weill et al. Science 2017	ERR998740
CNRVC970123	1997	Central African Republic		Weill et al. Science 2017	ERR998742
CNRVC970125	1997	Central African Republic		Weill et al. Science 2017	ERR998743
CNRVC970147	1997	Benin		Weill et al. Science 2017	ERR998749
CNRVC970152	1997	Benin		Weill et al. Science 2017	ERR998750
F4169	1997	Nigeria		Weill et al. Science 2017	ERR1879656
F5144	1997	Guinea Bissau		Weill et al. Science 2017	ERR1880762
K0107	2003	Mali		Weill et al. Science 2017	ERR1880770
K0108	2003	Mali		Weill et al. Science 2017	ERR1880771
K6975	2008	Guinea Bissau		Weill et al. Science 2017	ERR1880772
K6979	2008	Guinea Bissau		Weill et al. Science 2017	ERR1880773
CNRVC950520	1975	Algeria		Oprea et al. Nat Commun 2020	ERR4175478
CNRVC950521	1975	Algeria		Oprea et al. Nat Commun 2020	ERR4175477
CNRVC950534	1975	Algeria		Oprea et al. Nat Commun 2020	ERR4175473
2010EL_1749	2010	Cameroon		Katz et al. Mbio 2013	SRR773655
354_02	1996	Zambia		Weill et al. Science 2017	ERR044794
CNRVC060333	2006	India/Nepal		Weill et al. Science 2017	ERR1878548
NALMLE02	2018	Bangladesh		Baddam et al. mBio 2020		SIUD01
2010EL_1792	2010	Haiti		Reimer et al. EID 2011		AELJ00000000.1
2010EL_1798	2010	Haiti		Reimer et al. EID 2011		AELI00000000.1
NALMLE08	2018	Bangladesh		Baddam et al. mBio 2020		SIUJ01
NALMLE13	2018	Bangladesh		Baddam et al. mBio 2020		SIUO01
NALMLE26	2018	Bangladesh		Baddam et al. mBio 2020		SIVB01
NALMLE30	2018	Bangladesh		Baddam et al. mBio 2020		SIVF01
UG010	2016	Uganda		Bwire et al. PLoS Negl Trop Dis 2018		SAMN08744330
UG020	2016	Uganda		Bwire et al. PLoS Negl Trop Dis 2018		SAMN08744331
UG026	2015	Uganda		Bwire et al. PLoS Negl Trop Dis 2018		SAMN08744332
CIRS101	2002	Bangladesh		Chun et al. Proc Natl Acad Sci USA 2009		ACVW00000000
CNRVC010100	2001	Indonesia		Weill et al. Science 2017	ERR1877943
CNRVC030438	2003	Iraq		Weill et al. Science 2017	ERR1878096
CNRVC050280	2005	Pakistan		Weill et al. Science 2017	ERR1878135
CNRVC060089	2006	India		Weill et al. Science 2017	ERR1878151
CNRVC080397	2008	India		Weill et al. Science 2017	ERR1878570
CNRVC090123	2009	Pakistan		Weill et al. Science 2017	ERR1878575
CNRVC090143	2009	Pakistan		Weill et al. Science 2017	ERR1878576
CNRVC090144	2009	Pakistan		Weill et al. Science 2017	ERR1878577
CNRVC100278	2010	Haiti		Weill et al. Science 2017	ERR1878592
CNRVC140176	2014	India		Weill et al. Nature 2019	ERR2265649
CNRVC150132	1974	Ukraine		Weill et al. Science 2017	ERR1878614
CNRVC150133	1990	Russian Federation		Weill et al. Science 2017	ERR1878615
CNRVC150134	1990	Russian Federation		Weill et al. Science 2017	ERR1878616
CNRVC150140	2015	India		Weill et al. Nature 2019	ERR2265652
CNRVC150168	2015	Iraq		Weill et al. Nature 2019	ERR2265655
CNRVC150169	2015	Iraq		Weill et al. Nature 2019	ERR2265656
CNRVC150170	2015	Iraq		Weill et al. Nature 2019	ERR2265657
CNRVC150171	2015	Iraq		Weill et al. Nature 2019	ERR2265658
CNRVC150177	2015	Iraq		Weill et al. Nature 2019	ERR2265659
CNRVC150181	2015	Iraq		Weill et al. Nature 2019	ERR2265660
CNRVC150215	1993	Lebanon		Weill et al. Science 2017	ERR1879389
CNRVC150216	1976	Turkey		Weill et al. Science 2017	ERR1879390
CNRVC150220	1992	Pakistan		Weill et al. Science 2017	ERR1879429
CNRVC150223	1993	Lebanon		Weill et al. Science 2017	ERR1879432
CNRVC150230	1994	Italy		Weill et al. Science 2017	ERR1879438
CNRVC150239	1993	Cambodia		Weill et al. Science 2017	ERR1879538
CNRVC160013	2007	Iraq		Weill et al. Nature 2019	ERR2265662
CNRVC160014	2007	Iraq		Weill et al. Nature 2019	ERR2265663
CNRVC160016	2007	Iraq		Weill et al. Nature 2019	ERR2265664
CNRVC160017	2007	Iraq		Weill et al. Nature 2019	ERR2265665
CNRVC160018	2007	Iraq		Weill et al. Nature 2019	ERR2265666
CNRVC160163	2016	Central African Republic		Breurec et al. Emerg Inf Dis 2021	ERR3891235
CNRVC160164	2016	Central African Republic		Breurec et al. Emerg Inf Dis 2021	ERR3891236
CNRVC160426	2016	Democratic Republic of the Congo		Breurec et al. Emerg Inf Dis 2021	ERR3891239
CNRVC160427	2016	Democratic Republic of the Congo		Breurec et al. Emerg Inf Dis 2021	ERR3890505
CNRVC160429	2016	Democratic Republic of the Congo		Breurec et al. Emerg Inf Dis 2021	ERR3890506
CNRVC160431	2016	Democratic Republic of the Congo		Breurec et al. Emerg Inf Dis 2021	ERR3890507
CNRVC170248	2012	Iran		Weill et al. Nature 2019	ERR2269835
CNRVC170249	2013	Iran		Weill et al. Nature 2019	ERR2269836
CNRVC170250	2013	Iran		Weill et al. Nature 2019	ERR2269837
CNRVC170252	2015	Iran		Weill et al. Nature 2019	ERR2269838
CNRVC190003	2019	India		Unpublished	ERR7166568
CNRVC190048	2019	India		Unpublished	ERR7166569
CNRVC190050	2019	India		Unpublished	ERR7166570
CNRVC190054	2016	Central African Republic		Breurec et al. Emerg Inf Dis 2021	ERR3890517
CNRVC190057	2019	India		Unpublished	ERR7166571
CNRVC910040	1991	Cambodia		Weill et al. Science 2017	ERR1879548
CNRVC910164	1991	Turkey		Weill et al. Science 2017	ERR1879549
CNRVC910416	1991	Kurdistan		Weill et al. Science 2017	ERR1879550
CNRVC920171	1983	Viet Nam		Weill et al. Science 2017	ERR1879551
CNRVC930003	1992	India		Weill et al. Science 2017	ERR1879553
CNRVC930029	1971	Myanmar		Weill et al. Science 2017	ERR1879559
CNRVC930033	1970	Israel		Weill et al. Science 2017	ERR1879561
CNRVC930036	1962	India		Weill et al. Science 2017	ERR1879562
CNRVC930044	1970	Lebanon		Weill et al. Science 2017	ERR1879563
CNRVC930060	1961	Philippines		Weill et al. Science 2017	ERR1879564
CNRVC930061	1961	China		Weill et al. Science 2017	ERR1879565
CNRVC930066	1964	India		Weill et al. Science 2017	ERR1879566
CNRVC930067	1963	Cambodia		Weill et al. Science 2017	ERR1879567
CNRVC930076	1965	Iran		Weill et al. Science 2017	ERR1879568
CNRVC930155	1993	Thailand		Weill et al. Science 2017	ERR1879570
CNRVC930174	1981	Sri Lanka		Weill et al. Science 2017	ERR1879571
CNRVC940044	1963	Philippines		Weill et al. Science 2017	ERR1879573
CNRVC940135	1994	Nepal		Weill et al. Science 2017	ERR1879576
CNRVC940149	1994	Albania		Weill et al. Science 2017	ERR1879577
CNRVC950100	1973	Malaysia		Weill et al. Science 2017	ERR1879580
CNRVC950161	1966	Viet Nam		Weill et al. Science 2017	ERR1879581
CNRVC950165	1968	Viet Nam		Weill et al. Science 2017	ERR1879582
CNRVC950172	1969	Viet Nam		Weill et al. Science 2017	ERR1879583
CNRVC950218	1973	Philippines		Weill et al. Science 2017	ERR1879584
CNRVC950641	1972	Myanmar		Weill et al. Science 2017	ERR1879587
CNRVC950792	1995	Iraq		Weill et al. Science 2017	ERR1879588
CNRVC950798	1995	Iraq		Weill et al. Science 2017	ERR1879593
CNRVC950800	1995	Iraq		Weill et al. Science 2017	ERR1879594
CNRVC960215	1996	India		Weill et al. Science 2017	ERR1879597
CNRVC960260	1996	Mauritania		Weill et al. Science 2017	ERR1879598
CNRVC960263	1996	Mauritania		Weill et al. Science 2017	ERR1879599
CNRVC960768	1966	Iraq		Weill et al. Science 2017	ERR1879601
CNRVC960778	1966	Iraq		Weill et al. Science 2017	ERR1879602
CNRVC960799	1965	Iran		Weill et al. Science 2017	ERR1879603
CNRVC960800	1965	Iran		Weill et al. Science 2017	ERR1879604
CNRVC960842	1965	Iran		Weill et al. Science 2017	ERR1879605
CNRVC960871	1965	Iran		Weill et al. Science 2017	ERR1879606
CNRVC960872	1965	Iran		Weill et al. Science 2017	ERR1879607
CNRVC960891	1970	Israel		Weill et al. Science 2017	ERR1879624
CNRVC960899	1970	Israel		Weill et al. Science 2017	ERR1879625
CNRVC960911	1970	Israel		Weill et al. Science 2017	ERR1879626
CNRVC960918	1970	Jordan		Weill et al. Science 2017	ERR1879627
CNRVC960922	1970	Lebanon		Weill et al. Science 2017	ERR1879628
CNRVC960976	1962	New Guinea		Weill et al. Science 2017	ERR1879629
CNRVC961005	1964	Pakistan		Weill et al. Science 2017	ERR1879630
CNRVC961077	1963	Thailand		Weill et al. Science 2017	ERR1879633
CNRVC961129	1964	Viet Nam		Weill et al. Science 2017	ERR1879634
CNRVC970077	1997	India		Weill et al. Science 2017	ERR1879637
CNRVC990194	1999	Cambodia		Weill et al. Science 2017	ERR1879644
CNRVC990209	1999	Laos		Weill et al. Science 2017	ERR1879645
CNRVC990298	1999	Afghanistan		Weill et al. Science 2017	ERR1879648
CNRVC990299	1999	Afghanistan		Weill et al. Science 2017	ERR1879649
CTMA-1408	2015	Democratic Republic of the Congo		Irenge et al. PLoS Negl Trop Dis 2020	ERR3268998
CTMA-1410	2015	Democratic Republic of the Congo		Irenge et al. PLoS Negl Trop Dis 2020	ERR3269000
CTMA-1420	2015	Democratic Republic of the Congo		Irenge et al. PLoS Negl Trop Dis 2020	ERR3269010
CTMA-1421	2015	Democratic Republic of the Congo		Irenge et al. PLoS Negl Trop Dis 2020	ERR3269011
CTMA-1425	2016	Democratic Republic of the Congo		Irenge et al. PLoS Negl Trop Dis 2020	ERR3269015
CTMA-1439	2015	Democratic Republic of the Congo		Irenge et al. PLoS Negl Trop Dis 2020	ERR3269029
CTMA-1442	2016	Democratic Republic of the Congo		Irenge et al. PLoS Negl Trop Dis 2020	ERR3269031
CTMA-1449	2016	Democratic Republic of the Congo		Irenge et al. PLoS Negl Trop Dis 2020	ERR3269038
CTMA-1478	2017	Democratic Republic of the Congo		Irenge et al. PLoS Negl Trop Dis 2020	ERR3269064
BGD104	2009	Bangladesh		Morita et al. Mbio 2020	DRR189276
BGD105	2009	Bangladesh		Morita et al. Mbio 2020	DRR189277
BGD107	2009	Bangladesh		Morita et al. Mbio 2020	DRR189278
BGD110	2010	Bangladesh		Morita et al. Mbio 2020	DRR189280
BGD114	2011	Bangladesh		Morita et al. Mbio 2020	DRR189283
BGD119	2012	Bangladesh		Morita et al. Mbio 2020	DRR189287
BGD120	2012	Bangladesh		Morita et al. Mbio 2020	DRR189288
BGD122	2013	Bangladesh		Morita et al. Mbio 2020	DRR189290
BGD124	2014	Bangladesh		Morita et al. Mbio 2020	DRR189291
BGD126	2015	Bangladesh		Morita et al. Mbio 2020	DRR189292
BGD128	2015	Bangladesh		Morita et al. Mbio 2020	DRR189293
BGD130	2015	Bangladesh		Morita et al. Mbio 2020	DRR189294
BGD132	2015	Bangladesh		Morita et al. Mbio 2020	DRR189295
BGD133	2015	Bangladesh		Morita et al. Mbio 2020	DRR189296
BGD136	2015	Bangladesh		Morita et al. Mbio 2020	DRR189297
BGD137	2016	Bangladesh		Morita et al. Mbio 2020	DRR189298
BGD138	2016	Bangladesh		Morita et al. Mbio 2020	DRR189299
BGD139	2016	Bangladesh		Morita et al. Mbio 2020	DRR189300
BGD140	2016	Bangladesh		Morita et al. Mbio 2020	DRR189301
BGD141	2016	Bangladesh		Morita et al. Mbio 2020	DRR189302
BGD143	2016	Bangladesh		Morita et al. Mbio 2020	DRR189303
BGD146	2016	Bangladesh		Morita et al. Mbio 2020	DRR189304
BGD148	2016	Bangladesh		Morita et al. Mbio 2020	DRR189305
BGD149	2016	Bangladesh		Morita et al. Mbio 2020	DRR189306
BGD060	2012	Bangladesh		Morita et al. Mbio 2020	DRR189308
BGD065	2012	Bangladesh		Morita et al. Mbio 2020	DRR189309
BGD050	2011	Bangladesh		Morita et al. Mbio 2020	DRR189310
BGD056	2011	Bangladesh		Morita et al. Mbio 2020	DRR189311
BGD067	2012	Bangladesh		Morita et al. Mbio 2020	DRR189312
BGD076	2013	Bangladesh		Morita et al. Mbio 2020	DRR189317
BGD084	2013	Bangladesh		Morita et al. Mbio 2020	DRR189319
BGD089	2014	Bangladesh		Morita et al. Mbio 2020	DRR189324
BGD091	2014	Bangladesh		Morita et al. Mbio 2020	DRR189325
IND201	2015	India		Morita et al. Mbio 2020	DRR189331
IND203	2015	India		Morita et al. Mbio 2020	DRR189332
IND204	2015	India		Morita et al. Mbio 2020	DRR189333
IND215	2015	India		Morita et al. Mbio 2020	DRR189336
IND219	2016	India		Morita et al. Mbio 2020	DRR189337
IND220	2016	India		Morita et al. Mbio 2020	DRR189338
IND222	2016	India		Morita et al. Mbio 2020	DRR189339
IND225	2016	India		Morita et al. Mbio 2020	DRR189340
IND230	2016	India		Morita et al. Mbio 2020	DRR189342
IND231	2016	India		Morita et al. Mbio 2020	DRR189343
IND233	2016	India		Morita et al. Mbio 2020	DRR189344
IND234	2016	India		Morita et al. Mbio 2020	DRR189345
BGD036	2010	Bangladesh		Morita et al. Mbio 2020	DRR189346
BGD043	2010	Bangladesh		Morita et al. Mbio 2020	DRR189347
4605	2007	India		Mutreja et al. Nature 2011	ERR018111
4656	2006	India		Mutreja et al. Nature 2011	ERR018112
4675	2001	Bangladesh		Mutreja et al. Nature 2011	ERR018113
4679	1999	Bangladesh		Mutreja et al. Nature 2011	ERR018114
4663	2001	Bangladesh		Mutreja et al. Nature 2011	ERR018115
4661	2001	Bangladesh		Mutreja et al. Nature 2011	ERR018116
A330	1993	India		Mutreja et al. Nature 2011	ERR018119
MJ1485	1994	Bangladesh		Mutreja et al. Nature 2011	ERR018120
A383	2002	Bangladesh		Mutreja et al. Nature 2011	ERR018121
MG116025	1991	Bangladesh		Mutreja et al. Nature 2011	ERR018122
MBN17	2004	India		Mutreja et al. Nature 2011	ERR018123
VC51	1992	India		Mutreja et al. Nature 2011	ERR018124
V212-1	1991	India		Mutreja et al. Nature 2011	ERR018125
V109	1990	India		Mutreja et al. Nature 2011	ERR018126
V5	1989	India		Mutreja et al. Nature 2011	ERR018127
A488(2)	2006	Bangladesh		Mutreja et al. Nature 2011	ERR018128
MBRN14	2004	India		Mutreja et al. Nature 2011	ERR018130
A109	1990	Unknown		Mutreja et al. Nature 2011	ERR018147
A131	1989	India		Mutreja et al. Nature 2011	ERR018153
A130	1989	India		Mutreja et al. Nature 2011	ERR018154
A241	1989	Viet Nam		Mutreja et al. Nature 2011	ERR018169
A245	1989	Viet Nam		Mutreja et al. Nature 2011	ERR018171
A397	1987	Bangladesh		Mutreja et al. Nature 2011	ERR018176
A390	1987	Bangladesh		Mutreja et al. Nature 2011	ERR018177
A346(2)	1994	Bangladesh		Mutreja et al. Nature 2011	ERR018179
A487(2)	2007	Bangladesh		Mutreja et al. Nature 2011	ERR018182
GP60	1973	India		Mutreja et al. Nature 2011	ERR018186
IDHO1'726	2009	India		Mutreja et al. Nature 2011	ERR018187
GP152	1979	India		Mutreja et al. Nature 2011	ERR018188
PRL5	1980	India		Mutreja et al. Nature 2011	ERR018189
GP143	1978	Bahrein		Mutreja et al. Nature 2011	ERR018192
GP140	1978	Malaysia		Mutreja et al. Nature 2011	ERR018193
PRL64	1992	India		Mutreja et al. Nature 2011	ERR018195
4110	1995	Viet Nam		Mutreja et al. Nature 2011	ERR019879
4111	2002	Viet Nam		Mutreja et al. Nature 2011	ERR019880
4322	2004	India		Mutreja et al. Nature 2011	ERR019881
4670	1991	Bangladesh		Mutreja et al. Nature 2011	ERR019883
4672	2000	Bangladesh		Mutreja et al. Nature 2011	ERR019884
4122	2007	Viet Nam		Mutreja et al. Nature 2011	ERR019885
4551	2007	India		Mutreja et al. Nature 2011	ERR025357
4623	2007	India		Mutreja et al. Nature 2011	ERR025358
4593	2007	India		Mutreja et al. Nature 2011	ERR025359
4538	2007	India		Mutreja et al. Nature 2011	ERR025360
4339	2004	India		Mutreja et al. Nature 2011	ERR025361
4121	2004	Viet Nam		Mutreja et al. Nature 2011	ERR025362
4113	2003	Viet Nam		Mutreja et al. Nature 2011	ERR025364
4585	2007	India		Mutreja et al. Nature 2011	ERR025366
4552	2007	India		Mutreja et al. Nature 2011	ERR025368
4488	2006	India		Mutreja et al. Nature 2011	ERR025369
4600	2007	India		Mutreja et al. Nature 2011	ERR025371
4646	2007	India		Mutreja et al. Nature 2011	ERR025372
4662	2001	Bangladesh		Mutreja et al. Nature 2011	ERR025373
4519	2005	India		Mutreja et al. Nature 2011	ERR025374
4536	2007	India		Mutreja et al. Nature 2011	ERR025375
A4	1973	Unknown		Mutreja et al. Nature 2011	ERR025380
A6	1957	Indonesia		Mutreja et al. Nature 2011	ERR025382
A10	1979	Bangladesh		Mutreja et al. Nature 2011	ERR025383
A19	1971	Bangladesh		Mutreja et al. Nature 2011	ERR025385
A22	1979	Bangladesh		Mutreja et al. Nature 2011	ERR025386
MG116226	1991	Bangladesh		Mutreja et al. Nature 2011	ERR025396
Gaz2	1994	Palestine		Weill et al. Science 2017	ERR042729
Gaz11	1994	Palestine		Weill et al. Science 2017	ERR042733
Gaz21	1994	Palestine		Weill et al. Science 2017	ERR042738
1_1970	1970	Israel		Weill et al. Science 2017	ERR042745
4_1970	1970	Israel		Weill et al. Science 2017	ERR042748
12_1970	1970	Israel		Weill et al. Science 2017	ERR042749
Mex6	1992	Mexico		Domman et al. Science 2017	ERR042754
116072	1991	Mexico		Domman et al. Science 2017	ERR044779
116073	1991	Mexico		Domman et al. Science 2017	ERR044781
116075	1992	Mexico		Domman et al. Science 2017	ERR044783
87667	1993	Mexico		Domman et al. Science 2017	ERR044785
87662	1993	Mexico		Domman et al. Science 2017	ERR044786
95430	1997	Mexico		Domman et al. Science 2017	ERR044791
F1DN4	2010	Pakistan		Shah et al. Emerg Inf Dis 2015	﻿ERR051745
F2D59	2010	Pakistan		Shah et al. Emerg Inf Dis 2015	﻿ERR051746
F4D48	2010	Pakistan		Shah et al. Emerg Inf Dis 2015	﻿ERR051748
F5D38	2010	Pakistan		Shah et al. Emerg Inf Dis 2015	﻿ERR051749
F7D30	2010	Pakistan		Shah et al. Emerg Inf Dis 2015	﻿ERR051751
F8D25	2010	Pakistan		Shah et al. Emerg Inf Dis 2015	﻿ERR051752
F11D4	2010	Pakistan		Shah et al. Emerg Inf Dis 2015	﻿ERR051755
F12D1	2010	Pakistan		Shah et al. Emerg Inf Dis 2015	﻿ERR051756
F14KPD3	2010	Pakistan		Shah et al. Emerg Inf Dis 2015	﻿ERR051758
F15KTH7	2010	Pakistan		Shah et al. Emerg Inf Dis 2015	﻿ERR051759
F16KTH6	2010	Pakistan		Shah et al. Emerg Inf Dis 2015	﻿ERR051760
F17KTH4	2010	Pakistan		Shah et al. Emerg Inf Dis 2015	﻿ERR051761
F18KTH3	2010	Pakistan		Shah et al. Emerg Inf Dis 2015	﻿ERR051762
F19KTH2	2010	Pakistan		Shah et al. Emerg Inf Dis 2015	﻿ERR051763
S1KCH15	2010	Pakistan		Shah et al. Emerg Inf Dis 2015	﻿ERR051764
S2KCH17	2010	Pakistan		Shah et al. Emerg Inf Dis 2015	﻿ERR051765
S4KCH16	2010	Pakistan		Shah et al. Emerg Inf Dis 2015	﻿ERR051767
S5KCH10	2010	Pakistan		Shah et al. Emerg Inf Dis 2015	﻿ERR051768
S6KCH7	2010	Pakistan		Shah et al. Emerg Inf Dis 2015	﻿ERR051769
S7KCH20	2010	Pakistan		Shah et al. Emerg Inf Dis 2015	﻿ERR051770
S8KCH18	2010	Pakistan		Shah et al. Emerg Inf Dis 2015	﻿ERR051771
S9KCH9	2010	Pakistan		Shah et al. Emerg Inf Dis 2015	﻿ERR051772
S10P57	2010	Pakistan		Shah et al. Emerg Inf Dis 2015	﻿ERR051773
S12P76	2010	Pakistan		Shah et al. Emerg Inf Dis 2015	﻿ERR051775
S13P83	2010	Pakistan		Shah et al. Emerg Inf Dis 2015	﻿ERR051776
S14P9	2010	Pakistan		Shah et al. Emerg Inf Dis 2015	﻿ERR051777
S16HH1	2010	Pakistan		Shah et al. Emerg Inf Dis 2015	﻿ERR051779
S17HH3	2010	Pakistan		Shah et al. Emerg Inf Dis 2015	﻿ERR051780
S18HH4	2010	Pakistan		Shah et al. Emerg Inf Dis 2015	﻿ERR051781
S19HH5	2010	Pakistan		Shah et al. Emerg Inf Dis 2015	﻿ERR051782
S20HH14	2010	Pakistan		Shah et al. Emerg Inf Dis 2015	﻿ERR051783
S21HH15	2010	Pakistan		Shah et al. Emerg Inf Dis 2015	﻿ERR051784
S22HH17	2010	Pakistan		Shah et al. Emerg Inf Dis 2015	﻿ERR051785
S23HH18	2010	Pakistan		Shah et al. Emerg Inf Dis 2015	﻿ERR051786
S24RG6	2010	Pakistan		Shah et al. Emerg Inf Dis 2015	﻿ERR051787
S25R22	2010	Pakistan		Shah et al. Emerg Inf Dis 2015	﻿ERR051788
S26R24	2010	Pakistan		Shah et al. Emerg Inf Dis 2015	﻿ERR051789
S27RG11	2010	Pakistan		Shah et al. Emerg Inf Dis 2015	﻿ERR051790
82	1998	Mexico		Domman et al. Science 2017	ERR108516
838	1999	Mexico		Domman et al. Science 2017	ERR108517
54	1999	Mexico		Domman et al. Science 2017	ERR108518
85	2000	Mexico		Domman et al. Science 2017	ERR108522
688	2006	Mexico		Domman et al. Science 2017	ERR108537
33297_1993	1993	Mexico		Domman et al. Science 2017	ERR163240
54267_1994	1994	Mexico		Domman et al. Science 2017	ERR163241
54328_1994	1994	Mexico		Domman et al. Science 2017	ERR163242
60452_1995	1995	Mexico		Domman et al. Science 2017	ERR163243
60483_1995	1995	Mexico		Domman et al. Science 2017	ERR163244
4966	2009	India		Abd El Ghany et al. PLoS Negl Trop Dis 2014	ERR351174
5046	2009	India		Abd El Ghany et al. PLoS Negl Trop Dis 2014	ERR351175
5185	2009	India		Abd El Ghany et al. PLoS Negl Trop Dis 2014	ERR351179
5202	2009	India		Abd El Ghany et al. PLoS Negl Trop Dis 2014	ERR351185
5286	2009	India		Abd El Ghany et al. PLoS Negl Trop Dis 2014	ERR351188
5417	2009	India		Abd El Ghany et al. PLoS Negl Trop Dis 2014	ERR351191
5663	2009	India		Abd El Ghany et al. PLoS Negl Trop Dis 2014	ERR351192
6016	2009	India		Abd El Ghany et al. PLoS Negl Trop Dis 2014	ERR351193
6259	2009	India		Abd El Ghany et al. PLoS Negl Trop Dis 2014	ERR351199
6557	2009	India		Abd El Ghany et al. PLoS Negl Trop Dis 2014	ERR351203
6734	2009	India		Abd El Ghany et al. PLoS Negl Trop Dis 2014	ERR351205
7683	2009	India		Abd El Ghany et al. PLoS Negl Trop Dis 2014	ERR351207
7772	2009	India		Abd El Ghany et al. PLoS Negl Trop Dis 2014	ERR351208
7994	2009	India		Abd El Ghany et al. PLoS Negl Trop Dis 2014	ERR351210
V011506-CDC	2001	China		Didelot et al. PLoS Genet 2015	ERR576951
T21-CDC	1990	Thailand		Didelot et al. PLoS Genet 2015	ERR576970
GD196110-CDC	1961	China		Didelot et al. PLoS Genet 2015	ERR576971
D118-CDC	1961	China		Didelot et al. PLoS Genet 2015	ERR576972
AHV1003-CDC	2010	China		Didelot et al. PLoS Genet 2015	ERR576974
956-CDC	2001	China		Didelot et al. PLoS Genet 2015	ERR576975
936-CDC	1998	China		Didelot et al. PLoS Genet 2015	ERR576976
93284-CDC	1993	China		Didelot et al. PLoS Genet 2015	ERR576977
642345-CDC	1964	China		Didelot et al. PLoS Genet 2015	ERR576979
63244-CDC	1963	China		Didelot et al. PLoS Genet 2015	ERR576980
6312-CDC	1961	Indonesia		Didelot et al. PLoS Genet 2015	ERR576981
6311-CDC	1961	Indonesia		Didelot et al. PLoS Genet 2015	ERR576982
6310-CDC	1961	Indonesia		Didelot et al. PLoS Genet 2015	ERR576983
4210-CDC	1999	China		Didelot et al. PLoS Genet 2015	ERR576984
4070-CDC	1994	China		Didelot et al. PLoS Genet 2015	ERR576985
4039-CDC	1993	China		Didelot et al. PLoS Genet 2015	ERR576986
3735-CDC	1988	China		Didelot et al. PLoS Genet 2015	ERR576987
3633-CDC	1984	China		Didelot et al. PLoS Genet 2015	ERR576988
3626-CDC	1983	China		Didelot et al. PLoS Genet 2015	ERR576995
3595-CDC	1983	China		Didelot et al. PLoS Genet 2015	ERR576996
3564-CDC	1982	China		Didelot et al. PLoS Genet 2015	ERR577139
3538-CDC	1981	China		Didelot et al. PLoS Genet 2015	ERR577140
3497-CDC	1980	China		Didelot et al. PLoS Genet 2015	ERR577141
3304-CDC	1979	China		Didelot et al. PLoS Genet 2015	ERR577142
3289-CDC	1978	China		Didelot et al. PLoS Genet 2015	ERR577143
3270-CDC	1977	China		Didelot et al. PLoS Genet 2015	ERR579049
3075-CDC	1974	China		Didelot et al. PLoS Genet 2015	ERR579050
3024-CDC	1973	China		Didelot et al. PLoS Genet 2015	ERR579051
3014-CDC	1969	China		Didelot et al. PLoS Genet 2015	ERR579052
2981-CDC	1965	China		Didelot et al. PLoS Genet 2015	ERR579053
2957-CDC	1964	China		Didelot et al. PLoS Genet 2015	ERR579054
2921-CDC	1962	China		Didelot et al. PLoS Genet 2015	ERR579055
2914-CDC	1966	China		Didelot et al. PLoS Genet 2015	ERR579056
2894-CDC	1961	China		Didelot et al. PLoS Genet 2015	ERR579057
2881-CDC	1961	China		Didelot et al. PLoS Genet 2015	ERR579058
2873-CDC	1961	China		Didelot et al. PLoS Genet 2015	ERR579059
2865-CDC	1961	China		Didelot et al. PLoS Genet 2015	ERR579060
2848-CDC	1988	China		Didelot et al. PLoS Genet 2015	ERR579061
2833-CDC	1979	China		Didelot et al. PLoS Genet 2015	ERR579062
2783-CDC	1964	China		Didelot et al. PLoS Genet 2015	ERR579063
2757-CDC	1987	China		Didelot et al. PLoS Genet 2015	ERR579064
2752-CDC	1981	China		Didelot et al. PLoS Genet 2015	ERR579065
2744-CDC	1962	China		Didelot et al. PLoS Genet 2015	ERR579066
2710-CDC	1986	China		Didelot et al. PLoS Genet 2015	ERR579067
2657-CDC	1995	China		Didelot et al. PLoS Genet 2015	ERR579068
2605-CDC	1998	China		Didelot et al. PLoS Genet 2015	ERR579069
2580-CDC	1989	China		Didelot et al. PLoS Genet 2015	ERR579070
2574-CDC	1980	China		Didelot et al. PLoS Genet 2015	ERR579072
2530-CDC	1996	China		Didelot et al. PLoS Genet 2015	ERR579073
2308-CDC	1978	China		Didelot et al. PLoS Genet 2015	ERR579074
2255-CDC	2008	China		Didelot et al. PLoS Genet 2015	ERR579075
1944-CDC	2000	China		Didelot et al. PLoS Genet 2015	ERR579076
1909-CDC	1998	China		Didelot et al. PLoS Genet 2015	ERR579077
1627-CDC	1997	China		Didelot et al. PLoS Genet 2015	ERR579078
1605-CDC	1993	China		Didelot et al. PLoS Genet 2015	ERR579079
1593-CDC	1992	China		Didelot et al. PLoS Genet 2015	ERR579080
1583-CDC	1991	China		Didelot et al. PLoS Genet 2015	ERR579081
1575-CDC	1990	China		Didelot et al. PLoS Genet 2015	ERR579082
1551-CDC	1979	China		Didelot et al. PLoS Genet 2015	ERR579083
147-CDC	2002	China		Didelot et al. PLoS Genet 2015	ERR579085
143-CDC	2001	China		Didelot et al. PLoS Genet 2015	ERR579086
132-CDC	1978	China		Didelot et al. PLoS Genet 2015	ERR579087
1283-CDC	1984	China		Didelot et al. PLoS Genet 2015	ERR579088
VC2454-CDC	2005	China		Didelot et al. PLoS Genet 2015	ERR579089
VC2248-1-CDC	2008	China		Didelot et al. PLoS Genet 2015	ERR579090
SC2000-CDC	2000	China		Didelot et al. PLoS Genet 2015	ERR579091
9-CDC	2001	China		Didelot et al. PLoS Genet 2015	ERR579309
129-CDC	1994	China		Didelot et al. PLoS Genet 2015	ERR579311
200106-CDC	2001	China		Didelot et al. PLoS Genet 2015	ERR579313
2578-CDC	1985	China		Didelot et al. PLoS Genet 2015	ERR579919
1525-CDC	1994	China		Didelot et al. PLoS Genet 2015	ERR579986
CNRVC910036	1991	Benin		Weill et al. Science 2017	ERR976513
MJ1236	1994	Bangladesh		Chun et al. Proc Natl Acad Sci USA 2009		CP001485/CP001486
MO10	1992	India		Chun et al. Proc Natl Acad Sci USA 2009		AAKF03000000
RKI-ZBS2-CH218	1994	Turkey		Weill et al. Science 2017	ERR1880794
RKI-ZBS2-CH234	1994	Turkey		Weill et al. Science 2017	ERR1880795
RKI-ZBS2-CH99	1980	Turkey		Weill et al. Science 2017	ERR1880797
HCUF01	2010	Haiti		Katz et al. Mbio 2013	SRR135540
HC-40A1	2010	Haiti		Katz et al. Mbio 2013	SRR135545
HC-68A1	2010	Haiti		Katz et al. Mbio 2013	SRR191363
HC-22A1	2010	Haiti		Katz et al. Mbio 2013	SRR191381
CP1048	2010	Bangladesh		Katz et al. Mbio 2013	SRR227303
CP1050	2010	Bangladesh		Katz et al. Mbio 2013	SRR227335
VC-1	2010	Nepal		Hendriksen et al. Mbio 2011	SRR308665
VC-2	2010	Nepal		Hendriksen et al. Mbio 2011	SRR308690
VC-3	2010	Nepal		Hendriksen et al. Mbio 2011	SRR308691
VC-4	2010	Nepal		Hendriksen et al. Mbio 2011	SRR308692
VC-5	2010	Nepal		Hendriksen et al. Mbio 2011	SRR308693
VC-6	2010	Nepal		Hendriksen et al. Mbio 2011	SRR308703
VC-7	2010	Nepal		Hendriksen et al. Mbio 2011	SRR308704
VC-8	2010	Nepal		Hendriksen et al. Mbio 2011	SRR308705
VC-9	2010	Nepal		Hendriksen et al. Mbio 2011	SRR308706
VC-10	2010	Nepal		Hendriksen et al. Mbio 2011	SRR308707
VC-11	2010	Nepal		Hendriksen et al. Mbio 2011	SRR308708
VC-12	2010	Nepal		Hendriksen et al. Mbio 2011	SRR308709
VC-13	2010	Nepal		Hendriksen et al. Mbio 2011	SRR308713
VC-14	2010	Nepal		Hendriksen et al. Mbio 2011	SRR308715
VC-15	2010	Nepal		Hendriksen et al. Mbio 2011	SRR308716
VC-16	2010	Nepal		Hendriksen et al. Mbio 2011	SRR308717
VC-17	2010	Nepal		Hendriksen et al. Mbio 2011	SRR308720
VC-18	2010	Nepal		Hendriksen et al. Mbio 2011	SRR308721
VC-19	2010	Nepal		Hendriksen et al. Mbio 2011	SRR308722
VC-20	2010	Nepal		Hendriksen et al. Mbio 2011	SRR308723
VC-21	2010	Nepal		Hendriksen et al. Mbio 2011	SRR308724
VC-22	2010	Nepal		Hendriksen et al. Mbio 2011	SRR308725
VC-25	2010	Nepal		Hendriksen et al. Mbio 2011	SRR308726
VC-26	2010	Nepal		Hendriksen et al. Mbio 2011	SRR308727
EM1626	2011	Bangladesh		Unpublished EBI-ENA	SRR491153
THSTI_AM120	1996	India		Weill et al. Science 2017	ERR1880799
THSTI_AM232	1996	India		Weill et al. Science 2017	ERR1880800
THSTI_AM305	1997	India		Weill et al. Science 2017	ERR1880801
THSTI_C18932	1997	India		Weill et al. Science 2017	ERR1880802
THSTI_CO1089	1995	India		Weill et al. Science 2017	ERR1880803
THSTI_CO327	1993	India		Weill et al. Science 2017	ERR1880804
THSTI_CO368	1993	India		Weill et al. Science 2017	ERR1880805
THSTI_CO553	1994	India		Weill et al. Science 2017	ERR1880806
THSTI_CO783	1994	India		Weill et al. Science 2017	ERR1880807
THSTI_CO908	1995	India		Weill et al. Science 2017	ERR1880808
THSTI_CRC155	2000	India		Weill et al. Science 2017	ERR1880809
THSTI_CRC198	2000	India		Weill et al. Science 2017	ERR1880810
THSTI_D16133	1998	India		Weill et al. Science 2017	ERR1880811
THSTI_D31153	1998	India		Weill et al. Science 2017	ERR1880812
THSTI_E12067	1999	India		Weill et al. Science 2017	ERR1880813
THSTI_G27875	2001	India		Weill et al. Science 2017	ERR1880814
THSTI_GP160bis	1980	India		Weill et al. Science 2017	ERR1880816
THSTI_H11801	2002	India		Weill et al. Science 2017	ERR1880817
THSTI_H12381	2002	India		Weill et al. Science 2017	ERR1880818
THSTI_I16615	2003	India		Weill et al. Science 2017	ERR1880819
THSTI_I17260	2003	India		Weill et al. Science 2017	ERR1880820
THSTI_IDH0002	2007	India		Weill et al. Science 2017	ERR1880821
THSTI_IDH00136	2007	India		Weill et al. Science 2017	ERR1880822
THSTI_IDH00563	2008	India		Weill et al. Science 2017	ERR1880823
THSTI_IDH01272	2008	India		Weill et al. Science 2017	ERR1880824
THSTI_IDH01405	2009	India		Weill et al. Science 2017	ERR1880825
THSTI_IDH02367	2009	India		Weill et al. Science 2017	ERR1880826
THSTI_IDH02834	2010	India		Weill et al. Science 2017	ERR1880827
THSTI_IDH02959	2010	India		Weill et al. Science 2017	ERR1880828
THSTI_J16173	2004	India		Weill et al. Science 2017	ERR1880829
THSTI_J4770	2004	India		Weill et al. Science 2017	ERR1880830
THSTI_K12759	2005	India		Weill et al. Science 2017	ERR1880831
THSTI_K9398	2005	India		Weill et al. Science 2017	ERR1880832
THSTI_L19089	2006	India		Weill et al. Science 2017	ERR1880833
THSTI_L9496	2006	India		Weill et al. Science 2017	ERR1880834
THSTI_NLC8	1999	India		Weill et al. Science 2017	ERR1880835
THSTI_RC12	2001	India		Weill et al. Science 2017	ERR1880836
THSTI_V108	1990	India		Weill et al. Science 2017	ERR1880837
THSTI_V12	1989	India		Weill et al. Science 2017	ERR1880838
THSTI_V149	1990	India		Weill et al. Science 2017	ERR1880839
THSTI_V156	1991	India		Weill et al. Science 2017	ERR1880840
THSTI_V157	1991	India		Weill et al. Science 2017	ERR1880841
THSTI_V8	1989	India		Weill et al. Science 2017	ERR1880842
THSTI_VC4	1992	India		Weill et al. Science 2017	ERR1880843
THSTI_VC63	1992	India		Weill et al. Science 2017	ERR1880844
N16961	1975	Bangladesh		Heidelberg et al. Nature 2000		LT907989/LT907990
02/92	1992	Algeria	358	This Study	ERR7135490
06/92	1992	Algeria	123	This study	ERR7135491
21/92	1992	Algeria	353	This Study	ERR7135496
11/18	2018	Algeria	151	This study	ERR7135492
1324/18	2018	Algeria	150	This study	ERR7135493
1491/18	2018	Algeria	353	This Study	ERR7135494
1523/18	2018	Algeria	242	This Study	ERR7135495
468/18	2018	Algeria	314	This Study	ERR7135497
473/18	2018	Algeria	311	This Study	ERR7135498
475/18	2018	Algeria	304	This Study	ERR7135499
483/18	2018	Algeria	367	This Study	ERR7135565
508/18	2018	Algeria	375	This Study	ERR7135566
524/18	2018	Algeria	298	This Study	ERR7135567
54/18	2018	Algeria	141	This study	ERR7135568
55/18	2018	Algeria	131	This study	ERR7135569
56/18	2018	Algeria	123	This study	ERR7135570
571/18	2018	Algeria	331	This Study	ERR7135571
592/18	2018	Algeria	335	This Study	ERR7135572
66/18	2018	Algeria	144	This study	ERR7135573
70/18	2018	Algeria	328	This Study	ERR7135574
74/18	2018	Algeria	167	This study	ERR7139718
962/18	2018	Algeria	331	This Study	ERR7139719
973/18	2018	Algeria	314	This Study	ERR7139720
CNRVC070108	1980	Algeria	338	This Study	ERR7139721
CNRVC070110	1980	Algeria	345	This Study	ERR7139722
CNRVC070112	1981	Algeria	358	This Study	ERR7139723
CNRVC070113	1981	Algeria	338	This Study	ERR7139724
CNRVC070123	1997	Algeria	194	This Study	ERR7139725
CNRVC070162	1997	Algeria	389	This Study	ERR7139726
